# Supplementary material for: A handheld luminometer with sub-attomole limit of detection for distributed applications in global health
Source: PLOS Glob Public Health. 2024 Feb 21;4(2):e0002766. doi: 10.1371/journal.pgph.0002766 (PMC10881016; doi:10.1371/journal.pgph.0002766)
Supplement: S1 Data — Columns include raw data from each luminometer channel for the time series, as well as the associated lamp powers and optical filter values. (XLSX) [file pgph.0002766.s010.xlsx]

## Sheet: All Raw Traces
Raw Data Traces
Raw data traces taken at each of the listed percentages. Each measurement was 15 samples.
Channel A	Channel B		Lamp Percentages	Power (fW)
-0.298378	-0.286808	Lamp 50	50	42312.2
-0.29914	-0.286832		30	25387.3
-0.298744	-0.287272		10	8462.45
-0.298477	-0.28695		1	846.245
-0.29893	-0.286662
-0.298712	-0.286631
-0.298553	-0.286944
-0.298686	-0.28715
-0.298761	-0.28677
-0.298865	-0.286706
-0.29883	-0.287162
-0.298711	-0.287466
-0.298822	-0.286976
-0.298712	-0.286844
-0.298677	-0.286968
-0.298886	-0.286798
-0.29862	-0.286592
-0.298444	-0.286637
-0.298716	-0.286887
-0.298836	-0.287013
-0.298677	-0.287061
-0.298929	0.354174
-0.299102	0.354887
-0.29897	0.355208
-0.298571	0.355491
-0.298651	0.355049
-0.298569	0.355382
-0.298559	0.355392
-0.298777	0.355671
-0.298853	0.355846
-0.299018	0.356477
-0.298692	0.356201
-0.298561	0.355329
-0.298849	0.356195
-0.298986	0.355956
-0.299101	0.35558
-0.299151	0.35643
-0.299133	0.356475
-0.298927	0.355924
-0.298768	0.356253
-0.298816	0.357006
-0.298988	-0.28527
-0.299222	-0.286232
-0.298723	-0.286541
-0.29848	-0.286629
-0.299132	-0.286687
-0.298995	-0.286693
-0.298594	-0.286949
-0.298693	-0.286835
-0.298483	-0.286595
-0.298432	-0.286731
-0.298656	-0.286682
-0.29883	-0.286783
-0.299104	-0.286531
-0.299268	-0.286548
-0.299239	-0.286731
-0.299042	-0.286601
-0.298829	-0.286799
-0.298729	-0.287173
-0.298764	-0.287076
-0.298772	-0.286763
-0.298579	0.354292
-0.298728	0.355761
-0.298675	0.355865
-0.299067	0.355752
-0.299164	0.356089
-0.29867	0.356317
-0.298976	0.356824
-0.299326	0.357693
-0.299178	0.356706
-0.299021	0.356184
-0.298922	0.356002
-0.29896	0.355751
-0.29888	0.356389
-0.298629	0.356096
-0.298993	0.356555
-0.299538	0.356441
-0.299068	0.356389
-0.298799	0.356911
-0.299073	0.356422
-0.298835	0.356031
-0.299317	-0.285096
-0.299115	-0.286117
-0.29897	-0.286299
-0.29904	-0.286449
-0.298936	-0.286698
-0.29872	-0.286881
-0.298852	-0.286906
-0.298858	-0.28697
-0.29879	-0.286653
-0.298928	-0.28644
-0.299081	-0.286612
-0.298993	-0.286507
-0.298789	-0.286508
-0.298818	-0.286467
-0.298676	-0.286664
-0.298565	-0.286692
-0.298573	-0.286662
-0.298431	-0.286857
-0.298651	-0.287048
-0.299056	-0.287192
-0.298439	0.355781
-0.298918	0.355836
-0.299235	0.35551
-0.299004	0.356017
-0.29895	0.356344
-0.299161	0.356248
-0.299241	0.356778
-0.299081	0.356939
-0.298975	0.356606
-0.298922	0.357105
-0.299241	0.358017
-0.299257	0.357719
-0.299006	0.357101
-0.29893	0.357162
-0.299085	0.356799
-0.299191	0.357091
-0.298979	0.357361
-0.298635	0.356747
-0.298325	0.356834
-0.29889	0.357143
-0.299179	-0.285838
-0.298952	-0.286436
-0.299168	-0.286496
-0.298928	-0.286379
-0.298753	-0.28647
-0.298988	-0.286614
-0.298674	-0.286552
-0.298687	-0.286584
-0.298927	-0.286841
-0.299187	-0.28679
-0.299077	-0.28669
-0.299018	-0.286696
-0.29914	-0.286452
-0.298921	-0.286537
-0.298933	-0.28681
-0.298902	-0.286623
-0.299021	-0.286336
-0.299076	-0.286607
-0.298852	-0.286881
-0.299073	-0.287126
-0.298978	0.35535
-0.299036	0.356439
-0.298878	0.356901
-0.298718	0.356755
-0.298917	0.356982
-0.299052	0.357263
-0.298744	0.357194
-0.298773	0.357452
-0.298776	0.357366
-0.298724	0.357578
-0.298473	0.358288
-0.298521	0.358307
-0.298826	0.358402
-0.298863	0.357867
-0.299014	0.357371
-0.299129	0.35752
-0.299475	0.357736
-0.299287	0.358312
-0.298996	0.35826
-0.299061	0.357961
-0.298644	-0.28543
-0.29852	-0.286542
-0.298744	-0.286839
-0.298938	-0.286601
-0.29909	-0.286628
-0.299119	-0.287093
-0.299048	-0.28711
-0.298976	-0.286636
-0.299051	-0.286586
-0.298786	-0.286564
-0.298637	-0.286707
-0.298746	-0.287069
-0.298611	-0.287242
-0.298704	-0.287427
-0.298774	-0.28721
-0.298735	-0.287054
-0.298696	-0.286833
-0.298772	-0.286728
-0.298723	-0.286611
-0.298798	-0.28644
-0.298972	0.356518
-0.298714	0.357892
-0.299012	0.358218
-0.298816	0.357932
-0.298826	0.357876
-0.298976	0.358458
-0.298868	0.35867
-0.298854	0.357764
-0.298987	0.357621
-0.299156	0.358307
-0.29914	0.3582
-0.298825	0.357963
-0.298704	0.358523
-0.29881	0.358724
-0.298785	0.357855
-0.298886	0.357749
-0.298997	0.358256
-0.29908	0.357846
-0.299084	0.358469
-0.298861	0.359336
-0.298849	-0.285175
-0.298691	-0.28601
-0.298795	-0.286291
-0.29911	-0.28664
-0.29928	-0.28672
-0.29928	-0.286732
-0.299189	-0.286969
-0.298711	-0.286983
-0.29866	-0.286803
-0.29901	-0.287153
-0.298794	-0.287124
-0.298721	-0.286935
-0.298855	-0.287112
-0.298877	-0.287437
-0.298854	-0.287273
-0.299014	-0.286918
-0.299283	-0.286948
-0.299099	-0.287003
-0.298448	-0.286903
-0.298446	-0.286736
-0.298833	0.356266
-0.298799	0.357571
-0.298856	0.357869
-0.298911	0.357504
-0.298905	0.357156
-0.298731	0.357528
-0.298529	0.357007
-0.298803	0.356961
-0.298913	0.35833
-0.298699	0.358586
-0.298459	0.358033
-0.298672	0.357311
-0.299127	0.357612
-0.299192	0.358208
-0.298992	0.357909
-0.298887	0.358326
-0.299252	0.358695
-0.299468	0.35784
-0.299304	0.357462
-0.299237	0.358351
-0.299248	-0.28507
-0.299024	-0.286492
-0.298626	-0.286674
-0.298584	-0.286444
-0.298584	-0.286732
-0.298584	-0.286732
-0.298712	-0.286683
-0.298662	-0.286662
-0.298742	-0.286777
-0.299174	-0.286911
-0.299176	-0.287087
-0.298949	-0.287105
-0.299042	-0.287136
-0.299245	-0.287253
-0.299142	-0.287134
-0.298914	-0.28672
-0.298855	-0.286899
-0.298933	-0.287071
-0.298848	-0.28707
-0.298669	-0.287135
-0.29886	0.355813
-0.298918	0.357015
-0.299022	0.358171
-0.298921	0.358175
-0.299065	0.357923
-0.299283	0.358443
-0.299166	0.358378
-0.298989	0.358174
-0.299083	0.357586
-0.299186	0.356917
-0.299086	0.357504
-0.29897	0.358603
-0.298888	0.358585
-0.29881	0.357696
-0.298996	0.358483
-0.299039	0.359003
-0.299255	0.358002
-0.299349	0.357875
-0.299084	0.35807
-0.29909	0.357317
-0.298949	-0.286141
-0.299346	-0.286565
-0.299346	-0.286565
-0.29912	-0.286669
-0.29912	-0.286669
-0.298913	-0.287037
-0.298887	-0.28705
-0.298743	-0.286943
-0.298977	-0.287049
-0.299488	-0.286936
-0.299269	-0.286776
-0.298732	-0.287079
-0.298436	-0.287236
-0.298617	-0.28688
-0.298834	-0.286738
-0.298605	-0.286709
-0.298465	-0.286735
-0.298281	-0.28695
-0.298214	-0.286843
-0.298388	-0.287013
-0.29881	0.355757
-0.298523	0.357041
-0.298347	0.357749
-0.298585	0.357897
-0.298759	0.357817
-0.299152	0.358513
-0.299346	0.358819
-0.299289	0.358403
-0.299237	0.357747
-0.298787	0.357727
-0.298575	0.358321
-0.298908	0.358067
-0.299256	0.357955
-0.299209	0.358626
-0.299164	0.357974
-0.299244	0.357831
-0.299095	0.358746
-0.299148	0.358835
-0.299109	0.359167
-0.29909	0.359197
-0.299151	-0.285668
-0.29883	-0.286128
-0.298719	-0.28636
-0.299198	-0.286338
-0.299081	-0.286608
-0.298939	-0.286857
-0.299069	-0.287182
-0.299032	-0.287158
-0.299064	-0.286656
-0.298718	-0.286737
-0.298718	-0.286391
-0.29925	-0.286562
-0.298961	-0.286962
-0.298619	-0.286639
-0.298859	-0.286958
-0.29886	-0.287082
-0.298527	-0.286853
-0.298634	-0.286928
-0.299007	-0.287109
-0.298864	-0.287492
-0.298669	0.356032
-0.299053	0.357118
-0.299154	0.357597
-0.299159	0.358235
-0.299285	0.357709
-0.299165	0.358317
-0.299027	0.359542
-0.29911	0.359019
-0.299419	0.358815
-0.299433	0.359032
-0.299095	0.358685
-0.299026	0.358689
-0.299017	0.359446
-0.298785	0.3591
-0.298853	0.35862
-0.299211	0.358941
-0.299296	0.359425
-0.299155	0.35941
-0.298972	0.358931
-0.298983	0.359372
-0.298735	-0.285142
-0.298733	-0.285913
-0.298589	-0.286291
-0.298695	-0.286398
-0.29886	-0.286417
-0.298837	-0.286437
-0.298768	-0.286692
-0.298998	-0.28673
-0.298897	-0.286815
-0.299	-0.286942
-0.299039	-0.286616
-0.299014	-0.286527
-0.298437	-0.286717
-0.298319	-0.286872
-0.298465	-0.286738
-0.298351	-0.286732
-0.298775	-0.286759
-0.298623	-0.28681
-0.298595	-0.286975
-0.298607	-0.286726
-0.298837	0.355896
-0.298964	0.357183
-0.298757	0.358048
-0.298773	0.358576
-0.298756	0.358489
-0.298527	0.357824
-0.298805	0.358212
-0.298574	0.359469
-0.298573	0.359366
-0.298898	0.358642
-0.298593	0.358898
-0.298869	0.359029
-0.299091	0.358097
-0.2991	0.357768
-0.298964	0.358429
-0.298342	0.359208
-0.298482	0.359558
-0.29864	0.358792
-0.298502	0.35884
-0.298702	0.35935
-0.298969	-0.285691
-0.298771	-0.286457
-0.298647	-0.28683
-0.29864	-0.286831
-0.29864	-0.286831
-0.29864	-0.286831
-0.298898	-0.287197
-0.298898	-0.287197
-0.298898	-0.287197
-0.298894	-0.287005
-0.298713	-0.286609
-0.29875	-0.286612
-0.29887	-0.286988
-0.298914	-0.286949
-0.298719	-0.286949
-0.29889	-0.287002
-0.298931	-0.286903
-0.298705	-0.286677
-0.298841	-0.286636
-0.298938	-0.286842
-0.298746	0.357053
-0.298937	0.359055
-0.298785	0.35968
-0.299079	0.359182
-0.299149	0.359077
-0.298865	0.359129
-0.298633	0.359395
-0.298786	0.358809
-0.298869	0.359249
-0.298623	0.360265
-0.298687	0.359675
-0.298782	0.359023
-0.298875	0.359041
-0.299006	0.359974
-0.298721	0.359995
-0.298538	0.359045
-0.298806	0.359511
-0.298858	0.359779
-0.298571	0.359009
-0.298513	0.358667
-0.298962	-0.285073
-0.298813	-0.28594
-0.29899	-0.286423
-0.299103	-0.286098
-0.299103	-0.286098
-0.298936	-0.286362
-0.298796	-0.28684
-0.298907	-0.286747
-0.298652	-0.286631
-0.298458	-0.286588
-0.298741	-0.286434
-0.298995	-0.286518
-0.298878	-0.286768
-0.29889	-0.286916
-0.298811	-0.286851
-0.298664	-0.286814
-0.298882	-0.286898
-0.299164	-0.286741
-0.299125	-0.286411
-0.298859	-0.286679
-0.298756	0.356972
-0.298711	0.358778
-0.299084	0.359271
-0.299125	0.35813
-0.298913	0.3588
-0.298548	0.359707
-0.298344	0.35924
-0.298563	0.359091
-0.298613	0.359804
-0.298317	0.360257
-0.29839	0.360061
-0.298907	0.35934
-0.298797	0.359589
-0.298553	0.359618
-0.298839	0.359118
-0.299129	0.359457
-0.299077	0.359292
-0.298657	0.359251
-0.298755	0.359119
-0.298844	0.358911
-0.299015	-0.285222
-0.298458	-0.286246
-0.298584	-0.286608
-0.29904	-0.287124
-0.298957	-0.287015
-0.298418	-0.286863
-0.298336	-0.286625
-0.298621	-0.286356
-0.298727	-0.286522
-0.298771	-0.286625
-0.298557	-0.286852
-0.298429	-0.28707
-0.298272	-0.286954
-0.298478	-0.286782
-0.29876	-0.286874
-0.298888	-0.287283
-0.298913	-0.287259
-0.298949	-0.286984
-0.298945	-0.286778
-0.298477	-0.286764
-0.298747	0.356189
-0.298539	0.357826
-0.298767	0.358644
-0.298869	0.358932
-0.298645	0.359354
-0.298557	0.359122
-0.29861	0.358669
-0.299028	0.360121
-0.298839	0.360376
-0.298347	0.359014
-0.298404	0.359346
-0.298768	0.359786
-0.299041	0.360134
-0.299225	0.360015
-0.299329	0.359233
-0.299547	0.359341
-0.298948	0.359406
-0.298325	0.359243
-0.298513	0.359101
-0.298646	0.358588
-0.298747	-0.285098
-0.298746	-0.285935
-0.298524	-0.286096
-0.298644	-0.286615
-0.29893	-0.286869
-0.298745	-0.286496
-0.298578	-0.286583
-0.298762	-0.286682
-0.299215	-0.286464
-0.298822	-0.286705
-0.298405	-0.286939
-0.298214	-0.287027
-0.298378	-0.287
-0.298378	-0.287
-0.298378	-0.287
-0.298378	-0.287
-0.298176	-0.286605
-0.298176	-0.286605
-0.298299	-0.286601
-0.298368	-0.286826
-0.298866	0.358546
-0.29874	0.359386
-0.298449	0.359025
-0.298735	0.359122
-0.299054	0.359678
-0.298777	0.359049
-0.298351	0.359066
-0.298627	0.359677
-0.298948	0.359802
-0.298809	0.36011
-0.298869	0.35995
-0.298726	0.359633
-0.298654	0.359365
-0.298755	0.359147
-0.298998	0.359508
-0.299127	0.358953
-0.298732	0.359006
-0.298429	0.359913
-0.298679	0.360172
-0.298978	0.359853
-0.298084	-0.285126
-0.298238	-0.286323
-0.298424	-0.286431
-0.298509	-0.286276
-0.298323	-0.286408
-0.298421	-0.286705
-0.298728	-0.286995
-0.29863	-0.287049
-0.298606	-0.28686
-0.298619	-0.286638
-0.298638	-0.286386
-0.298899	-0.286619
-0.298718	-0.286878
-0.298718	-0.286878
-0.298584	-0.28702
-0.298642	-0.286794
-0.298652	-0.286951
-0.298586	-0.286994
-0.298261	-0.286929
-0.298187	-0.286862
-0.298741	0.357401
-0.298552	0.358512
-0.298654	0.359061
-0.298678	0.359695
-0.298892	0.359699
-0.298918	0.359677
-0.29882	0.359745
-0.298629	0.35886
-0.298467	0.358702
-0.298841	0.359501
-0.298934	0.360217
-0.298635	0.360099
-0.298492	0.360447
-0.298437	0.360736
-0.298532	0.36092
-0.298473	0.360789
-0.298747	0.359455
-0.298945	0.359228
-0.298789	0.359757
-0.298455	0.359715
-0.298679	-0.28485
-0.298293	-0.286157
-0.298326	-0.28648
-0.298592	-0.28626
-0.298528	-0.286163
-0.298127	-0.286363
-0.298176	-0.286868
-0.29834	-0.287015
-0.298464	-0.286783
-0.298745	-0.286682
-0.298743	-0.286781
-0.298585	-0.28704
-0.298658	-0.286796
-0.298457	-0.286437
-0.298243	-0.286447
-0.29848	-0.286564
-0.298706	-0.286768
-0.298734	-0.286759
-0.298429	-0.286745
-0.30448	-0.29169	Lamp 30
-0.304909	-0.291933
-0.305093	-0.291995
-0.304796	-0.291905
-0.304583	-0.291797
-0.304528	-0.291842
-0.304575	-0.292098
-0.304609	-0.292216
-0.304682	-0.292117
-0.304368	-0.292141
-0.304473	-0.292045
-0.304904	-0.292012
-0.304736	-0.291911
-0.304576	-0.291894
-0.304531	-0.291844
-0.304628	-0.291876
-0.304807	-0.291807
-0.304654	-0.291941
-0.304281	-0.29231
-0.304178	-0.291805
-0.304941	-0.29166
-0.304577	0.105941
-0.304729	0.106466
-0.305063	0.106575
-0.3052	0.107231
-0.304912	0.107109
-0.304617	0.1073
-0.304657	0.107067
-0.304545	0.106448
-0.30473	0.106474
-0.304837	0.106564
-0.304698	0.106636
-0.304925	0.106686
-0.30471	0.106978
-0.30459	0.107602
-0.304727	0.107099
-0.30471	0.107279
-0.304792	0.107465
-0.304891	0.106999
-0.305007	0.10668
-0.304825	0.107045
-0.304574	-0.291153
-0.30485	-0.291792
-0.304579	-0.291609
-0.304313	-0.291731
-0.304703	-0.291791
-0.304792	-0.291957
-0.304555	-0.292262
-0.304401	-0.292054
-0.304175	-0.291886
-0.304356	-0.291651
-0.30445	-0.291762
-0.304373	-0.292301
-0.304605	-0.292244
-0.304621	-0.292042
-0.304826	-0.292189
-0.304882	-0.29217
-0.304919	-0.291897
-0.304705	-0.292024
-0.304458	-0.292206
-0.30468	-0.292139
-0.305348	0.105808
-0.30503	0.107408
-0.304864	0.108417
-0.304782	0.10876
-0.304659	0.108532
-0.30502	0.109918
-0.304891	0.110546
-0.304578	0.109402
-0.304924	0.108902
-0.305527	0.108288
-0.305588	0.107539
-0.305057	0.106748
-0.304638	0.106406
-0.304502	0.106865
-0.304785	0.10664
-0.305096	0.106708
-0.305048	0.108029
-0.30484	0.108619
-0.304732	0.107969
-0.30487	0.10811
-0.304748	-0.291203
-0.304936	-0.29155
-0.305033	-0.291828
-0.304637	-0.292194
-0.304386	-0.292092
-0.304605	-0.292161
-0.305003	-0.292265
-0.305168	-0.292007
-0.305071	-0.291925
-0.304803	-0.29194
-0.304828	-0.291734
-0.305077	-0.291928
-0.304978	-0.292215
-0.304788	-0.292318
-0.304718	-0.292383
-0.304821	-0.292314
-0.304845	-0.292103
-0.304787	-0.291774
-0.305037	-0.291775
-0.30531	-0.292028
-0.305071	0.106677
-0.304967	0.106949
-0.305228	0.107216
-0.305136	0.107425
-0.304514	0.107241
-0.304337	0.107282
-0.304808	0.107599
-0.305003	0.107726
-0.30476	0.107104
-0.304614	0.10713
-0.304653	0.107756
-0.304827	0.108151
-0.305045	0.107677
-0.305224	0.106912
-0.30523	0.107068
-0.305057	0.107597
-0.304987	0.108142
-0.304844	0.107865
-0.304975	0.107035
-0.304987	0.106883
-0.304978	-0.291405
-0.30485	-0.2917
-0.30485	-0.2917
-0.304847	-0.291511
-0.304801	-0.291718
-0.304777	-0.292098
-0.305051	-0.292142
-0.305303	-0.292133
-0.305252	-0.292009
-0.305098	-0.292059
-0.305091	-0.291824
-0.304938	-0.291774
-0.304935	-0.292226
-0.304976	-0.292257
-0.304888	-0.292284
-0.305173	-0.292478
-0.305103	-0.292245
-0.304911	-0.291738
-0.305047	-0.292021
-0.305051	-0.292241
-0.305059	0.106973
-0.305107	0.107477
-0.305157	0.107425
-0.304981	0.107864
-0.305181	0.107587
-0.305123	0.107684
-0.304756	0.107998
-0.305221	0.107798
-0.30532	0.107776
-0.304979	0.108101
-0.305076	0.108216
-0.305179	0.107747
-0.304928	0.107669
-0.305158	0.107755
-0.305381	0.107293
-0.305295	0.107176
-0.305145	0.106956
-0.304924	0.107129
-0.305251	0.107363
-0.305269	0.106747
-0.305128	-0.291038
-0.304868	-0.291666
-0.305082	-0.291836
-0.305296	-0.291996
-0.304793	-0.292227
-0.304621	-0.292139
-0.304769	-0.292063
-0.304923	-0.291983
-0.305391	-0.291971
-0.305235	-0.292245
-0.304857	-0.291965
-0.30511	-0.29182
-0.304987	-0.292322
-0.304729	-0.292168
-0.304899	-0.292003
-0.304887	-0.292318
-0.305068	-0.292423
-0.3051	-0.292603
-0.30469	-0.292437
-0.30484	-0.292262
-0.304758	0.106521
-0.304888	0.10685
-0.30507	0.106306
-0.305188	0.107004
-0.304985	0.107203
-0.305403	0.106771
-0.305468	0.106615
-0.304936	0.107309
-0.304664	0.107522
-0.304617	0.10833
-0.30498	0.108422
-0.305162	0.107103
-0.304952	0.107551
-0.304917	0.1081
-0.305146	0.108192
-0.30535	0.107687
-0.305166	0.107357
-0.304877	0.107505
-0.305007	0.107794
-0.304666	0.108093
-0.304953	-0.291416
-0.305036	-0.291583
-0.304822	-0.291787
-0.304655	-0.291919
-0.304679	-0.292038
-0.304719	-0.292224
-0.304887	-0.29178
-0.304774	-0.291865
-0.304659	-0.292365
-0.304712	-0.292005
-0.304488	-0.291676
-0.304464	-0.291917
-0.304555	-0.292236
-0.304792	-0.292427
-0.304872	-0.292286
-0.304729	-0.292055
-0.305018	-0.291937
-0.305035	-0.291899
-0.304771	-0.292033
-0.304606	-0.292241
-0.30505	0.106183
-0.304913	0.106909
-0.304675	0.107048
-0.304496	0.106501
-0.304599	0.10654
-0.304919	0.106964
-0.304967	0.107419
-0.305106	0.107875
-0.305257	0.107588
-0.305236	0.107527
-0.305229	0.107672
-0.305021	0.107532
-0.305088	0.107797
-0.305189	0.107806
-0.305295	0.107538
-0.30545	0.107168
-0.30517	0.107419
-0.304955	0.108301
-0.305046	0.107911
-0.305128	0.107046
-0.30503	-0.291699
-0.305298	-0.291978
-0.305412	-0.291672
-0.30538	-0.291691
-0.305278	-0.291783
-0.304924	-0.2922
-0.304806	-0.292557
-0.305104	-0.29234
-0.30511	-0.291902
-0.304974	-0.292055
-0.305008	-0.292188
-0.304972	-0.292071
-0.304963	-0.292418
-0.304874	-0.292774
-0.304645	-0.292269
-0.304929	-0.29169
-0.305029	-0.291785
-0.304755	-0.292243
-0.304512	-0.29259
-0.304447	-0.292324
-0.305139	0.106742
-0.305172	0.10721
-0.304786	0.107058
-0.304716	0.107275
-0.304824	0.108002
-0.304964	0.108334
-0.304904	0.108334
-0.305019	0.108742
-0.305275	0.109022
-0.305362	0.108355
-0.304997	0.108033
-0.305129	0.107664
-0.305568	0.107757
-0.305375	0.107833
-0.305221	0.108038
-0.30502	0.108923
-0.304869	0.107974
-0.305106	0.107242
-0.30539	0.107994
-0.305102	0.108266
-0.30507	-0.292202
-0.305187	-0.292595
-0.305187	-0.292595
-0.304975	-0.292018
-0.304903	-0.291917
-0.30489	-0.291924
-0.304874	-0.291819
-0.30499	-0.292083
-0.304836	-0.292117
-0.304877	-0.292069
-0.305076	-0.291977
-0.305119	-0.291888
-0.304906	-0.291942
-0.304756	-0.292103
-0.305129	-0.292213
-0.305058	-0.292375
-0.304961	-0.292362
-0.304995	-0.291894
-0.304756	-0.292007
-0.304516	-0.292262
-0.304711	0.107104
-0.304964	0.107632
-0.305187	0.10796
-0.305064	0.10779
-0.304744	0.107834
-0.304555	0.10791
-0.304916	0.107611
-0.304819	0.108132
-0.30495	0.108619
-0.305181	0.108472
-0.305038	0.107423
-0.30496	0.107405
-0.304732	0.108272
-0.304757	0.108483
-0.305022	0.10865
-0.305074	0.108721
-0.304868	0.108757
-0.304954	0.108083
-0.304825	0.108283
-0.304611	0.108903
-0.304839	-0.290962
-0.304632	-0.291661
-0.304726	-0.292069
-0.304746	-0.292065
-0.304849	-0.291847
-0.305035	-0.292173
-0.304987	-0.292454
-0.304645	-0.292577
-0.304316	-0.292494
-0.304797	-0.292371
-0.305149	-0.292457
-0.304707	-0.292174
-0.304632	-0.292094
-0.304796	-0.292173
-0.304767	-0.292332
-0.304566	-0.292567
-0.304634	-0.292442
-0.305156	-0.292057
-0.304936	-0.291893
-0.30457	-0.292067
-0.305181	0.105912
-0.30512	0.106853
-0.304906	0.107542
-0.304911	0.10802
-0.305006	0.107681
-0.305053	0.106925
-0.305021	0.107332
-0.305019	0.108042
-0.30518	0.10836
-0.305259	0.108035
-0.305254	0.107555
-0.305304	0.107923
-0.305142	0.10855
-0.304852	0.107813
-0.305017	0.106671
-0.305386	0.10708
-0.305244	0.107456
-0.304913	0.107291
-0.304981	0.107606
-0.30534	0.107787
-0.304657	-0.291366
-0.304911	-0.291862
-0.305121	-0.292056
-0.30526	-0.292051
-0.30528	-0.29238
-0.305197	-0.292223
-0.305084	-0.292039
-0.304762	-0.29221
-0.304783	-0.291955
-0.305131	-0.292093
-0.305161	-0.292621
-0.305052	-0.292445
-0.304845	-0.292141
-0.30481	-0.292591
-0.305106	-0.292965
-0.304953	-0.2925
-0.304584	-0.292086
-0.304843	-0.29238
-0.305065	-0.292543
-0.304888	-0.292388
-0.305197	0.106326
-0.305208	0.107101
-0.304997	0.108017
-0.304973	0.107911
-0.305029	0.10791
-0.304713	0.108634
-0.304826	0.108301
-0.305309	0.107363
-0.305146	0.107191
-0.305086	0.107867
-0.305327	0.108246
-0.305052	0.10807
-0.304888	0.107443
-0.305082	0.107104
-0.305041	0.107322
-0.304879	0.10716
-0.305015	0.107412
-0.305011	0.107927
-0.304906	0.107051
-0.305075	0.106937
-0.304825	-0.290857
-0.304468	-0.291795
-0.304755	-0.292091
-0.304844	-0.292168
-0.304769	-0.292709
-0.304769	-0.292709
-0.304846	-0.292213
-0.304846	-0.292213
-0.304936	-0.292257
-0.304676	-0.292544
-0.304464	-0.292835
-0.304752	-0.292395
-0.305128	-0.292095
-0.305221	-0.292221
-0.3051	-0.292157
-0.304853	-0.292263
-0.304921	-0.292158
-0.304883	-0.292034
-0.304771	-0.291774
-0.305058	-0.292045
-0.305236	0.106278
-0.304886	0.106762
-0.30485	0.106571
-0.30477	0.107659
-0.304607	0.108311
-0.304635	0.108014
-0.304693	0.108148
-0.304732	0.108457
-0.304857	0.10774
-0.305294	0.107721
-0.305151	0.108099
-0.305297	0.108322
-0.30529	0.109149
-0.304677	0.108981
-0.304392	0.108141
-0.30466	0.107265
-0.30497	0.107461
-0.30485	0.108101
-0.304966	0.108597
-0.305252	0.10853
-0.304792	-0.291191
-0.304925	-0.291723
-0.30482	-0.292019
-0.3047	-0.291739
-0.3047	-0.291739
-0.304618	-0.291719
-0.304862	-0.291996
-0.304641	-0.292227
-0.304207	-0.29215
-0.304251	-0.292168
-0.304654	-0.292283
-0.30467	-0.292367
-0.304578	-0.292404
-0.304683	-0.292329
-0.304623	-0.292284
-0.304517	-0.292465
-0.304256	-0.292519
-0.304418	-0.292509
-0.304576	-0.292184
-0.304874	-0.292069
-0.305162	0.106696
-0.305019	0.107528
-0.305133	0.107447
-0.305067	0.107553
-0.304938	0.107373
-0.305053	0.107105
-0.305038	0.107516
-0.305152	0.107729
-0.305255	0.107578
-0.304997	0.107929
-0.304917	0.108653
-0.304954	0.108351
-0.305041	0.107885
-0.305105	0.107916
-0.304974	0.107694
-0.305068	0.107592
-0.304932	0.107793
-0.305089	0.107732
-0.305241	0.107663
-0.304921	0.107891
-0.304764	-0.29112
-0.305065	-0.291649
-0.305293	-0.291545
-0.305317	-0.29172
-0.30555	-0.292134
-0.305658	-0.292572
-0.305066	-0.292308
-0.304491	-0.292031
-0.304299	-0.292143
-0.304211	-0.291978
-0.304431	-0.29226
-0.304855	-0.292611
-0.30483	-0.292393
-0.30481	-0.292264
-0.304903	-0.292361
-0.304965	-0.29265
-0.304984	-0.292597
-0.304839	-0.292292
-0.304874	-0.292464
-0.304968	-0.2927
-0.304605	0.107167
-0.304837	0.107971
-0.304793	0.107693
-0.304747	0.107457
-0.305017	0.107508
-0.305181	0.107423
-0.304956	0.108235
-0.304943	0.108106
-0.305065	0.107762
-0.304851	0.10828
-0.30482	0.108357
-0.304799	0.107798
-0.304706	0.107853
-0.305042	0.108297
-0.304972	0.107781
-0.304882	0.108045
-0.305079	0.108507
-0.304697	0.107905
-0.304623	0.107831
-0.304891	0.108033
-0.304733	-0.291614
-0.30509	-0.292209
-0.305076	-0.292031
-0.304903	-0.291736
-0.304985	-0.291719
-0.304952	-0.292192
-0.304752	-0.292245
-0.304871	-0.292104
-0.304814	-0.292419
-0.30487	-0.292281
-0.304903	-0.292148
-0.304596	-0.292329
-0.30454	-0.292411
-0.304617	-0.292501
-0.304884	-0.292392
-0.304785	-0.292189
-0.304215	-0.292184
-0.304409	-0.292347
-0.304763	-0.292156
-0.304779	-0.292019
-0.304877	0.106932
-0.304827	0.107555
-0.304806	0.107502
-0.304505	0.107812
-0.304489	0.107693
-0.304802	0.1074
-0.304825	0.107424
-0.304759	0.108043
-0.304922	0.108564
-0.304698	0.107773
-0.304515	0.107551
-0.304932	0.10796
-0.305095	0.107689
-0.304982	0.108576
-0.304686	0.108897
-0.30468	0.10895
-0.305243	0.10949
-0.305162	0.108877
-0.304952	0.10829
-0.305235	0.108038
-0.304866	-0.291352
-0.30482	-0.292059
-0.304724	-0.292084
-0.304771	-0.291769
-0.304579	-0.291676
-0.304498	-0.291824
-0.304569	-0.291973
-0.304519	-0.292061
-0.304407	-0.292226
-0.304602	-0.292166
-0.304791	-0.292069
-0.304583	-0.292341
-0.304713	-0.292619
-0.304713	-0.292619
-0.30482	-0.292484
-0.304925	-0.292625
-0.305006	-0.292631
-0.304955	-0.292266
-0.304709	-0.292205
-0.304561	-0.29227
-0.30449	0.106828
-0.304528	0.107314
-0.304666	0.107673
-0.304716	0.108073
-0.304759	0.10763
-0.304802	0.107716
-0.304519	0.107995
-0.304596	0.108001
-0.304955	0.108153
-0.304793	0.107968
-0.304911	0.107266
-0.305159	0.106969
-0.304822	0.107175
-0.304817	0.107877
-0.304883	0.108272
-0.304672	0.1075
-0.30458	0.107131
-0.304546	0.107545
-0.305016	0.10725
-0.305376	0.106919
-0.304672	-0.29169
-0.304479	-0.292058
-0.304508	-0.292198
-0.304715	-0.292312
-0.304683	-0.292316
-0.30453	-0.292222
-0.304467	-0.292051
-0.304503	-0.291982
-0.304779	-0.292204
-0.304827	-0.292321
-0.304576	-0.292415
-0.304539	-0.292548
-0.304358	-0.29232
-0.304421	-0.292098
-0.304826	-0.292197
-0.304731	-0.292146
-0.304573	-0.292198
-0.304714	-0.292173
-0.304441	-0.291874
-0.302838	-0.290546	Lamp 10
-0.302531	-0.290202
-0.302606	-0.290284
-0.302175	-0.290493
-0.302246	-0.290331
-0.302469	-0.290108
-0.302455	-0.290533
-0.302372	-0.290724
-0.302309	-0.290627
-0.302287	-0.290657
-0.302281	-0.290846
-0.302311	-0.290698
-0.302418	-0.2904
-0.302624	-0.290719
-0.302652	-0.290783
-0.302522	-0.290802
-0.302504	-0.290957
-0.302358	-0.290669
-0.302431	-0.290388
-0.302264	-0.290462
-0.302109	-0.290563
-0.302793	-0.151658
-0.302627	-0.151625
-0.30246	-0.151611
-0.302586	-0.151412
-0.302959	-0.151155
-0.303115	-0.151876
-0.303216	-0.151884
-0.303223	-0.152054
-0.302862	-0.152723
-0.302644	-0.152107
-0.302951	-0.151806
-0.302786	-0.152332
-0.302863	-0.152685
-0.303083	-0.153138
-0.302835	-0.153843
-0.303161	-0.154427
-0.303331	-0.154676
-0.303151	-0.154509
-0.302936	-0.153906
-0.302994	-0.153251
-0.30319	-0.290214
-0.302994	-0.290755
-0.302664	-0.290994
-0.302564	-0.290846
-0.302799	-0.29074
-0.302688	-0.290507
-0.302803	-0.290483
-0.302643	-0.290637
-0.302569	-0.290751
-0.302802	-0.290666
-0.302458	-0.290485
-0.302286	-0.2906
-0.302695	-0.290552
-0.302988	-0.290641
-0.302754	-0.290759
-0.302639	-0.290862
-0.302658	-0.290721
-0.302573	-0.290708
-0.302777	-0.290823
-0.303006	-0.290681
-0.302611	-0.15223
-0.302843	-0.152495
-0.302808	-0.152365
-0.303027	-0.152218
-0.303092	-0.152736
-0.302855	-0.152961
-0.302921	-0.15262
-0.302967	-0.152542
-0.302913	-0.152539
-0.302774	-0.152189
-0.302771	-0.15221
-0.302856	-0.152276
-0.303016	-0.151926
-0.303205	-0.152123
-0.303311	-0.152533
-0.303272	-0.1528
-0.303164	-0.15284
-0.303047	-0.152532
-0.302993	-0.152003
-0.302803	-0.151864
-0.302965	-0.290245
-0.302761	-0.290478
-0.3032	-0.290594
-0.302934	-0.290523
-0.302826	-0.290339
-0.303155	-0.290205
-0.302973	-0.290686
-0.30269	-0.290812
-0.302902	-0.290669
-0.303071	-0.290903
-0.302926	-0.291096
-0.302819	-0.291131
-0.30277	-0.290889
-0.302777	-0.290751
-0.30265	-0.290574
-0.302655	-0.290504
-0.302664	-0.290795
-0.302355	-0.290965
-0.302517	-0.290937
-0.30293	-0.290836
-0.302652	-0.152526
-0.302544	-0.152296
-0.302519	-0.152597
-0.302609	-0.152984
-0.30261	-0.152778
-0.30271	-0.152249
-0.302741	-0.151935
-0.302837	-0.152066
-0.302992	-0.152278
-0.302955	-0.152585
-0.302813	-0.152966
-0.302749	-0.152891
-0.302684	-0.152752
-0.30266	-0.152781
-0.302615	-0.152623
-0.302635	-0.152385
-0.302785	-0.152356
-0.303083	-0.152705
-0.302983	-0.152867
-0.302922	-0.152674
-0.302892	-0.290748
-0.302696	-0.290914
-0.302418	-0.290764
-0.302711	-0.290781
-0.302941	-0.291089
-0.302579	-0.290672
-0.302594	-0.290322
-0.302824	-0.290551
-0.302816	-0.290651
-0.302962	-0.290744
-0.302944	-0.29087
-0.302751	-0.290838
-0.302665	-0.290675
-0.302818	-0.290544
-0.30282	-0.290575
-0.302665	-0.290521
-0.302521	-0.290568
-0.302756	-0.2906
-0.302972	-0.29076
-0.302751	-0.29117
-0.303097	-0.152887
-0.30295	-0.152499
-0.302868	-0.1526
-0.30282	-0.152656
-0.302651	-0.152692
-0.302775	-0.153018
-0.302894	-0.152951
-0.30289	-0.153322
-0.302914	-0.153378
-0.303107	-0.152531
-0.303051	-0.152509
-0.302745	-0.152958
-0.302871	-0.153235
-0.30305	-0.153597
-0.302929	-0.153596
-0.30288	-0.153179
-0.302774	-0.153031
-0.302674	-0.153455
-0.302678	-0.153468
-0.30305	-0.152866
-0.302668	-0.290273
-0.30259	-0.290362
-0.302787	-0.290663
-0.303192	-0.290792
-0.303109	-0.290746
-0.303194	-0.290998
-0.302841	-0.291307
-0.302508	-0.291149
-0.302646	-0.290802
-0.302907	-0.291048
-0.30297	-0.291148
-0.302733	-0.290769
-0.302744	-0.290437
-0.302817	-0.290535
-0.302637	-0.290844
-0.302419	-0.29076
-0.302564	-0.290874
-0.302651	-0.290857
-0.302872	-0.290737
-0.303167	-0.290739
-0.302805	-0.153048
-0.303146	-0.152793
-0.303251	-0.153311
-0.303382	-0.153603
-0.303234	-0.15326
-0.302918	-0.153085
-0.302629	-0.153452
-0.302797	-0.153379
-0.302835	-0.153127
-0.302717	-0.153195
-0.303253	-0.153253
-0.303221	-0.153318
-0.302679	-0.153102
-0.302621	-0.152451
-0.302454	-0.152375
-0.302397	-0.153012
-0.302716	-0.153071
-0.303206	-0.153229
-0.303429	-0.153369
-0.303121	-0.153032
-0.303054	-0.290966
-0.302932	-0.291099
-0.30291	-0.290975
-0.303031	-0.291019
-0.303034	-0.291347
-0.302679	-0.29131
-0.302599	-0.29078
-0.30295	-0.291029
-0.303041	-0.291434
-0.302784	-0.291239
-0.302713	-0.290782
-0.3027	-0.290579
-0.302544	-0.290847
-0.302362	-0.29093
-0.302663	-0.291105
-0.302644	-0.291003
-0.302325	-0.29073
-0.30246	-0.29103
-0.302594	-0.290988
-0.302554	-0.290561
-0.302598	-0.153761
-0.302888	-0.153277
-0.302931	-0.153042
-0.303109	-0.153282
-0.302832	-0.153872
-0.302835	-0.153347
-0.303093	-0.152566
-0.303031	-0.152949
-0.303206	-0.15343
-0.303028	-0.153646
-0.302814	-0.153736
-0.303077	-0.153387
-0.303156	-0.153444
-0.303134	-0.153395
-0.303135	-0.15338
-0.302981	-0.153375
-0.30287	-0.153157
-0.303162	-0.153606
-0.303238	-0.153355
-0.302934	-0.152985
-0.303016	-0.290943
-0.302735	-0.290821
-0.302735	-0.290821
-0.302742	-0.290705
-0.302742	-0.290705
-0.302742	-0.290705
-0.302742	-0.290705
-0.302955	-0.290816
-0.303069	-0.29101
-0.302885	-0.291199
-0.302947	-0.290876
-0.30262	-0.290793
-0.302272	-0.29145
-0.302436	-0.291315
-0.302559	-0.29079
-0.302868	-0.290794
-0.302934	-0.290969
-0.302856	-0.291105
-0.30286	-0.291141
-0.302688	-0.29127
-0.302702	-0.153973
-0.303115	-0.153628
-0.303107	-0.153506
-0.30292	-0.153243
-0.303062	-0.153151
-0.303114	-0.15295
-0.302844	-0.153111
-0.302615	-0.153003
-0.303032	-0.15297
-0.303105	-0.153147
-0.302655	-0.153137
-0.302694	-0.152807
-0.303012	-0.152362
-0.303121	-0.15276
-0.303149	-0.153665
-0.303395	-0.153567
-0.303334	-0.153431
-0.30316	-0.153391
-0.302969	-0.153063
-0.302741	-0.152921
-0.302523	-0.290844
-0.302379	-0.290906
-0.302874	-0.291005
-0.302874	-0.291005
-0.302913	-0.290622
-0.302593	-0.290803
-0.302715	-0.291298
-0.302695	-0.290963
-0.302618	-0.290656
-0.302876	-0.29123
-0.302791	-0.291658
-0.302851	-0.291518
-0.303358	-0.291436
-0.3032	-0.291332
-0.303202	-0.290813
-0.303177	-0.290766
-0.302904	-0.290922
-0.302849	-0.290828
-0.302528	-0.290912
-0.302872	-0.290866
-0.302771	-0.153976
-0.302872	-0.15349
-0.302873	-0.153087
-0.302839	-0.153178
-0.303224	-0.153064
-0.303395	-0.153022
-0.302908	-0.153175
-0.302647	-0.153074
-0.302716	-0.153128
-0.302903	-0.153717
-0.302783	-0.153906
-0.302677	-0.153763
-0.302827	-0.153922
-0.30321	-0.154089
-0.303286	-0.154061
-0.303104	-0.153928
-0.303366	-0.153535
-0.303445	-0.153244
-0.303028	-0.153422
-0.302766	-0.153276
-0.302714	-0.291293
-0.303026	-0.290962
-0.303002	-0.290481
-0.302814	-0.290906
-0.302994	-0.29113
-0.303003	-0.291039
-0.303146	-0.290903
-0.303293	-0.290959
-0.302686	-0.291263
-0.302365	-0.291029
-0.302487	-0.290785
-0.302636	-0.290819
-0.30261	-0.291076
-0.302737	-0.291068
-0.303038	-0.290653
-0.302905	-0.29074
-0.302506	-0.290639
-0.302358	-0.290504
-0.302703	-0.290589
-0.30312	-0.290602
-0.30322	-0.153886
-0.303065	-0.153587
-0.302839	-0.153279
-0.302663	-0.153176
-0.302864	-0.153481
-0.30283	-0.153738
-0.302854	-0.153547
-0.302339	-0.153352
-0.302447	-0.153612
-0.302979	-0.154035
-0.303204	-0.154283
-0.303277	-0.153749
-0.303061	-0.153064
-0.303075	-0.152708
-0.303147	-0.152991
-0.30294	-0.153417
-0.302803	-0.153706
-0.303113	-0.153967
-0.303359	-0.153886
-0.303292	-0.153956
-0.302733	-0.290836
-0.302361	-0.29094
-0.302592	-0.290701
-0.302877	-0.290754
-0.303009	-0.2911
-0.302895	-0.290959
-0.302847	-0.290513
-0.302855	-0.290938
-0.303069	-0.291226
-0.303359	-0.290662
-0.302876	-0.290329
-0.302659	-0.290476
-0.302963	-0.290726
-0.30308	-0.290758
-0.302951	-0.290842
-0.302583	-0.290695
-0.302748	-0.290721
-0.303095	-0.291097
-0.302803	-0.291327
-0.302605	-0.291353
-0.303017	-0.153578
-0.302885	-0.153197
-0.303122	-0.153807
-0.303109	-0.154099
-0.303022	-0.153718
-0.302975	-0.153853
-0.302702	-0.153647
-0.302399	-0.153303
-0.30256	-0.153381
-0.303007	-0.153121
-0.302897	-0.153475
-0.30279	-0.153675
-0.302957	-0.153432
-0.303208	-0.153716
-0.30315	-0.153892
-0.303249	-0.153752
-0.303273	-0.153771
-0.303182	-0.15367
-0.303335	-0.153454
-0.303434	-0.1536
-0.303152	-0.290457
-0.302854	-0.290908
-0.302954	-0.291243
-0.302793	-0.291325
-0.302784	-0.291075
-0.302964	-0.290871
-0.302544	-0.290677
-0.302544	-0.290677
-0.302544	-0.290677
-0.30243	-0.290703
-0.302751	-0.290611
-0.302927	-0.290499
-0.302649	-0.290454
-0.302537	-0.290887
-0.302675	-0.291012
-0.302628	-0.290628
-0.30251	-0.290583
-0.302739	-0.290961
-0.303144	-0.290997
-0.303041	-0.290613
-0.302708	-0.15387
-0.302335	-0.153711
-0.302797	-0.153689
-0.30303	-0.154186
-0.303021	-0.154091
-0.302959	-0.153999
-0.303075	-0.154031
-0.303067	-0.153613
-0.302983	-0.153623
-0.302848	-0.153649
-0.302712	-0.153388
-0.302956	-0.153746
-0.303116	-0.154298
-0.303164	-0.154284
-0.303046	-0.154214
-0.30286	-0.153865
-0.302924	-0.153425
-0.302927	-0.153553
-0.302949	-0.153459
-0.303402	-0.153222
-0.302687	-0.290431
-0.302349	-0.290739
-0.302149	-0.290803
-0.302595	-0.290723
-0.302188	-0.290625
-0.302188	-0.290625
-0.302229	-0.290672
-0.302384	-0.290846
-0.302658	-0.290957
-0.30271	-0.290906
-0.302515	-0.290926
-0.302632	-0.290997
-0.302686	-0.29089
-0.302629	-0.290844
-0.302633	-0.290778
-0.302593	-0.290655
-0.302523	-0.29095
-0.302655	-0.291109
-0.302629	-0.290808
-0.302623	-0.290589
-0.302819	-0.154027
-0.302872	-0.15374
-0.302721	-0.153253
-0.302389	-0.153009
-0.302542	-0.152809
-0.30278	-0.152665
-0.302588	-0.153259
-0.30265	-0.154086
-0.30263	-0.153902
-0.302749	-0.153855
-0.302686	-0.153994
-0.302689	-0.153483
-0.302872	-0.153037
-0.302941	-0.153356
-0.30309	-0.153032
-0.303051	-0.152849
-0.303028	-0.153642
-0.30317	-0.153611
-0.3031	-0.153683
-0.303133	-0.153933
-0.302597	-0.290275
-0.30258	-0.290436
-0.302659	-0.290544
-0.302587	-0.290604
-0.302154	-0.290665
-0.302115	-0.29079
-0.302445	-0.290726
-0.302721	-0.290446
-0.302692	-0.290518
-0.302541	-0.290884
-0.302553	-0.291029
-0.302615	-0.290808
-0.302993	-0.290849
-0.302948	-0.291134
-0.302536	-0.29089
-0.302454	-0.290614
-0.30244	-0.290634
-0.302535	-0.29071
-0.302447	-0.290741
-0.30236	-0.290881
-0.302816	-0.153815
-0.30283	-0.153531
-0.302594	-0.153521
-0.302538	-0.153404
-0.302661	-0.153362
-0.302387	-0.153618
-0.302696	-0.153614
-0.302812	-0.15341
-0.30237	-0.153451
-0.302791	-0.153842
-0.303275	-0.15377
-0.30297	-0.153668
-0.302869	-0.153861
-0.302752	-0.153825
-0.30262	-0.153752
-0.302685	-0.153615
-0.302828	-0.153348
-0.302972	-0.153082
-0.302996	-0.153347
-0.303321	-0.153815
-0.302835	-0.290786
-0.302618	-0.290666
-0.302362	-0.290748
-0.30251	-0.290778
-0.302431	-0.290672
-0.302428	-0.290771
-0.302467	-0.290846
-0.302481	-0.290683
-0.302701	-0.290211
-0.302741	-0.290273
-0.302515	-0.290691
-0.302578	-0.290819
-0.302814	-0.290665
-0.302694	-0.290769
-0.302494	-0.290791
-0.302484	-0.290731
-0.302527	-0.290921
-0.30265	-0.291248
-0.302604	-0.291176
-0.3025	-0.29085
-0.302472	-0.154
-0.302301	-0.153913
-0.302575	-0.153537
-0.302954	-0.153781
-0.302859	-0.154515
-0.302807	-0.154473
-0.302776	-0.154007
-0.302721	-0.153872
-0.302824	-0.153703
-0.3027	-0.153588
-0.302724	-0.153728
-0.302726	-0.154126
-0.302597	-0.154172
-0.3025	-0.154019
-0.302737	-0.153957
-0.302982	-0.154347
-0.302784	-0.154278
-0.302763	-0.153615
-0.302984	-0.153807
-0.302551	-0.154166
-0.30281	-0.290306
-0.302763	-0.290229
-0.302853	-0.290167
-0.302877	-0.290329
-0.302922	-0.290597
-0.302793	-0.290822
-0.30272	-0.290658
-0.302899	-0.290071
-0.302762	-0.290317
-0.302708	-0.290777
-0.302441	-0.290994
-0.302441	-0.290994
-0.302441	-0.290994
-0.302997	-0.290768
-0.302997	-0.290768
-0.303162	-0.290529
-0.302766	-0.290514
-0.302352	-0.290788
-0.302252	-0.291104
-0.302511	-0.291001
-0.302323	-0.153783
-0.302438	-0.153422
-0.302471	-0.153732
-0.302208	-0.153955
-0.302613	-0.15404
-0.30317	-0.153956
-0.303149	-0.153532
-0.302677	-0.153519
-0.302673	-0.154018
-0.302774	-0.154272
-0.302786	-0.154194
-0.302792	-0.154095
-0.302725	-0.153898
-0.302539	-0.153811
-0.302539	-0.153953
-0.302692	-0.15362
-0.302603	-0.153574
-0.302697	-0.153681
-0.302894	-0.153593
-0.302924	-0.153895
-0.302213	-0.290772
-0.302575	-0.291237
-0.302742	-0.291074
-0.302773	-0.290936
-0.302741	-0.290921
-0.302464	-0.290992
-0.302753	-0.290952
-0.303119	-0.2908
-0.303086	-0.290719
-0.302921	-0.290893
-0.302802	-0.290635
-0.302667	-0.290588
-0.302512	-0.290768
-0.302694	-0.290728
-0.302823	-0.290745
-0.302501	-0.290718
-0.302289	-0.290447
-0.302271	-0.290542
-0.30244	-0.291001
-0.295998	-0.284427	Lamp 1
-0.295926	-0.284769
-0.295934	-0.284687
-0.295766	-0.28469
-0.295555	-0.284514
-0.295753	-0.284584
-0.295975	-0.284463
-0.295778	-0.284032
-0.296051	-0.28441
-0.29615	-0.284679
-0.295681	-0.284682
-0.295563	-0.284629
-0.295702	-0.284626
-0.296037	-0.284694
-0.29611	-0.284641
-0.295836	-0.284469
-0.295562	-0.284263
-0.295834	-0.284193
-0.296134	-0.284288
-0.29597	-0.284443
-0.29593	-0.284117
-0.296394	-0.270706
-0.296015	-0.270426
-0.296001	-0.270482
-0.29615	-0.270521
-0.296084	-0.270361
-0.295831	-0.270672
-0.29561	-0.270772
-0.295905	-0.270591
-0.296058	-0.270421
-0.295963	-0.270103
-0.295987	-0.270209
-0.296286	-0.270118
-0.296313	-0.269988
-0.295965	-0.270643
-0.296237	-0.270829
-0.296331	-0.270779
-0.296192	-0.270798
-0.296151	-0.270344
-0.296245	-0.270385
-0.296651	-0.270926
-0.295928	-0.284629
-0.295796	-0.284803
-0.295835	-0.285043
-0.295949	-0.284921
-0.296106	-0.285064
-0.296254	-0.285204
-0.296195	-0.285081
-0.296378	-0.284553
-0.296216	-0.28479
-0.29569	-0.285443
-0.295457	-0.28525
-0.295645	-0.284976
-0.29591	-0.284544
-0.296072	-0.284314
-0.295993	-0.284874
-0.295669	-0.284857
-0.295704	-0.284434
-0.295708	-0.284665
-0.295838	-0.284993
-0.296113	-0.284694
-0.296812	-0.270518
-0.296658	-0.270516
-0.296658	-0.270516
-0.296658	-0.270516
-0.296486	-0.2707
-0.29636	-0.270777
-0.296343	-0.270646
-0.29622	-0.270366
-0.295998	-0.270216
-0.296272	-0.270215
-0.296469	-0.270425
-0.296349	-0.27059
-0.296511	-0.270739
-0.296573	-0.270625
-0.296718	-0.270546
-0.29668	-0.270619
-0.296461	-0.270671
-0.296377	-0.270669
-0.296286	-0.270382
-0.296258	-0.27044
-0.2962	-0.285089
-0.295839	-0.284501
-0.295758	-0.284817
-0.29591	-0.285054
-0.2961	-0.285357
-0.296018	-0.285412
-0.295864	-0.284929
-0.295882	-0.284623
-0.295828	-0.284798
-0.296108	-0.285126
-0.296576	-0.285023
-0.296395	-0.284735
-0.29615	-0.284783
-0.296367	-0.285024
-0.296185	-0.285017
-0.296041	-0.285159
-0.295812	-0.28533
-0.296262	-0.285187
-0.296796	-0.285254
-0.296495	-0.285321
-0.295959	-0.270799
-0.29643	-0.270152
-0.29643	-0.270152
-0.296457	-0.270502
-0.296448	-0.270953
-0.296418	-0.270794
-0.296216	-0.270727
-0.295809	-0.271045
-0.295835	-0.271003
-0.29626	-0.271056
-0.296548	-0.270915
-0.29642	-0.270468
-0.296373	-0.270257
-0.296394	-0.270232
-0.296678	-0.27055
-0.296699	-0.270629
-0.29634	-0.270741
-0.296418	-0.271039
-0.296327	-0.270857
-0.296055	-0.270833
-0.295943	-0.285445
-0.296079	-0.285564
-0.296521	-0.285467
-0.296448	-0.285762
-0.296103	-0.285642
-0.295922	-0.285396
-0.295869	-0.285326
-0.295834	-0.285287
-0.29599	-0.285232
-0.295952	-0.285017
-0.296025	-0.284954
-0.296243	-0.285158
-0.295947	-0.285372
-0.295931	-0.285485
-0.296171	-0.285444
-0.296021	-0.285479
[truncated: 483 more rows]

## Sheet: All Gated Traces
Gated Data Traces
Gated data traces taken at each of the listed percentages. Each measurement was 15 samples.
Channel A	Channel B
0.00013963	0.672102	Lamp 50	Lamp Percentages	Power (fW)
0.00026542	0.657185		50	42312.2
9.9e-05	0.657719		30	25387.3
0.00012204	0.657547		10	8462.45
0.00017059	0.657959		1	846.245
0.00017705	0.657974
0.00023499	0.657456
9.99e-06	0.658013
4.34e-05	0.658364
0.00014046	0.657954
0.0002378	0.658381
0.00010162	0.658437
0.00024589	0.657433
0.00022047	0.657814
5.38e-05	0.657459
3e-05	0.36755	Lamp 30
-2.6e-05	0.358054
0.00017871	0.357557
7.6e-05	0.357768
5.02e-05	0.357513
7.38e-05	0.357491
0.00015346	0.358118
0.00017297	0.358238
-2.63e-06	0.357793
7.33e-05	0.357967
4.22e-05	0.358113
-7.9e-05	0.357895
0.00014025	0.358121
0.00012981	0.358293
0.00015653	0.357919
-0.0001095	0.127398	Lamp 10
-1.76e-06	0.12387
0.00024046	0.123775
8.25e-05	0.123402
5.04e-05	0.123483
-8.83e-06	0.12331
1.23e-05	0.123431
2.56e-05	0.12316
9.06e-05	0.123075
5.87e-05	0.122912
-8.21e-05	0.122719
-2.29e-05	0.123086
6.58e-05	0.122898
0.00017094	0.122479
0.00025157	0.122645
3.01e-05	0.0133107	Lamp 1
-0.000244	0.0130816
-5.86e-05	0.0131602
3.94e-06	0.013212
-2.56e-05	0.013107
4.22e-05	0.0128728
0.0002774	0.0129309
0.0002495	0.0128858
0.00026756	0.012978
0.0001274	0.0129561
-3.36e-05	0.0130064
2.63e-06	0.0131623
9.15e-05	0.0128638
-5.96e-06	0.0130617
2.65e-05	0.0130448

## Sheet: All Dark Downsampled Traces
Dark Downsampled Data Traces
Dark downsampled data traces taken at each of the listed percentages. Each measurement was 15 samples.
Channel A	Channel B		Lamp Percentages	Power (fW)
-0.283041	-0.252743	Lamp 50	50	42312.2
-0.283111	-0.233268		30	25387.3
-0.283272	-0.233147		10	8462.45
-0.283321	-0.233236		1	846.245
-0.283365	-0.233444
-0.283409	-0.233373
-0.283401	-0.233274
-0.283495	-0.233309
-0.28349	-0.233246
-0.283397	-0.233274
-0.283436	-0.233316
-0.283496	-0.233283
-0.283462	-0.233312
-0.283331	-0.233265
-0.283205	-0.233228
-0.304624	-0.281443	Lamp 30
-0.304727	-0.270929
-0.304919	-0.270954
-0.304995	-0.271012
-0.304882	-0.270983
-0.304898	-0.270989
-0.305013	-0.271055
-0.304881	-0.27105
-0.304881	-0.271112
-0.304921	-0.271183
-0.304744	-0.271107
-0.304774	-0.271054
-0.304846	-0.271099
-0.304763	-0.271101
-0.304694	-0.27114
-0.302583	-0.286998	Lamp 10
-0.30278	-0.2834
-0.302795	-0.283398
-0.302772	-0.283482
-0.302778	-0.283644
-0.302772	-0.283704
-0.302814	-0.283711
-0.302822	-0.283712
-0.30284	-0.283625
-0.302822	-0.283581
-0.302653	-0.283567
-0.302571	-0.283531
-0.302604	-0.28351
-0.302682	-0.283465
-0.302714	-0.283504
-0.295908	-0.284319	Lamp 1
-0.296019	-0.284178
-0.296094	-0.284403
-0.296135	-0.284525
-0.296183	-0.284425
-0.296103	-0.284358
-0.295991	-0.284318
-0.295933	-0.284323
-0.295897	-0.284357
-0.295942	-0.284394
-0.295898	-0.284436
-0.295902	-0.284409
-0.295872	-0.284386
-0.295788	-0.284416
-0.295793	-0.284326

## Sheet: Power and Filters
Demo Traces			Filter Number	Filter OD	Power (W) (lamp @ 100%)
Lamp percent	Samples	Power (fW)	1	0.948	2.42e-05
100	15	84624.5	2	1.078	2.03e-06
70	15	59237.1	3	1.08	1.68e-07	Removed
50	15	42312.2	4	0.819221	2.55e-08	Removed
30	15	25387.3	5	0.841363	3.68e-09	Removed
10	15	8462.45	6	0.974732	3.9e-10	Removed
1	15	846.245	7	2.23	2.3e-12
			8	2.15	1.63e-14
