# Supplementary material for: A handheld luminometer with sub-attomole limit of detection for distributed applications in global health
Source: PLOS Glob Public Health. 2024 Feb 21;4(2):e0002766. doi: 10.1371/journal.pgph.0002766 (PMC10881016; doi:10.1371/journal.pgph.0002766)
Supplement: S2 Data — Raw data is provided for the firefly luciferase titrations in Fig 2A. Separate tabs denote data from the Bright-Glo assay condition and the Luciferase Assay System (LAS). (XLSX) [file pgph.0002766.s011.xlsx]

## Sheet: 2021-11-19 Bright-Glo
Dilution number	Dilution factor	Transfer volume (uL)	Diluent volume (uL)	Total volume	Concentration (M)	Moles of enzyme	Result A	Err A	Result B	Err B	Luminometer samples
Stock	N/A	N/A	N/A	N/A	1.6 E-4		N/A - saturated	N/A - saturated	N/A - saturated	N/A - saturated	N/A - saturated
1	100	5	495	500	1.6e-06	0	N/A - saturated	N/A - saturated	N/A - saturated	N/A - saturated	N/A - saturated
2	100	5	495	500	1.6e-08	0	42725.3	98.19	41464	85.49	15
3	10	10	90	100	1.6e-09	0	44866	84.22	42743.5	78.81	15
4	10	10	90	100	1.6e-10	0	19260.9	36.43	18788.5	67.77	15
5	10	10	90	100	1.6e-11	0	1856.8	3.12	1741.43	3.21	15
6	10	10	90	100	1.6e-12	0	177.02	1.7	183.58	0.93	15
7	10	10	90	100	0	0	17.88	0.76	20.25	0.75	30
8	3	33.3	66.7	100	0	0	5.01	0.84	10.85	0.74	30
9	3	33.3	66.7	100	0	0	3.69	0.84	6.8	1.04	30
10	3	33.3	66.7	100	0	0	-0.26	0.39	4.81	0.38	150
11	3	33.3	66.7	100	0	0	1.45	0.41	4.09	0.43	150
			Enzyme volume (L)	1.5e-05			Data summary
								Channel A	Channel B	Average
							avg err_stdev	1.98092	1.40372	1.69232
							avg err_sem	0.546667	0.616667	0.581667
							Slope	8.02537e+18	7.82853e+18	7.92695e+18
							LOD_sem	0	0	0
							LOD_stdev	0	0	0

## Sheet: 2021-12-08 Luciferase Assay Sys
Dilution number	Dilution factor	Transfer volume (uL)	Diluent volume (uL)	Total volume (uL)	Concentration (M)	Moles of enzyme	Result A	Err A	Result B	Err B	Luminometer samples
Stock	N/A	N/A	N/A	N/A	1.6 E-4		N/A	N/A	N/A	N/A	N/A
1	100	5	495	500	1.6e-06	0	N/A	N/A	N/A	N/A	N/A
2	100	5	495	500	1.6e-08	0	N/A	N/A	N/A	N/A	N/A
3	10	10	90	100	1.6e-09	0	45735	99.61	43566.5	89.33	15
4	10	10	90	100	1.6e-10	0	15265	48.15	16829.5	59.99	15
5	10	10	90	100	1.6e-11	0	1783.38	4.77	1654.43	4.38	15
6	10	10	90	100	1.6e-12	0	183.07	1.08	171.24	0.94	15
7	10	10	90	100	0	0	17.68	0.73	21.32	0.85	30
8	3	33.3	66.7	100	0	0	6.62	1.02	12.18	0.77	30
9	3	33.3	66.7	100	0	0	4.2	0.92	9.04	0.91	30
10	3	33.3	66.7	100	0	0	1.7	1.05	7.25	0.81	30
11	3	33.3	66.7	100	0	0	2.23	0.41	7.31	0.43	30
12	3	33.3	66.7	100	0	0	3.34	0.97	4.59	0.99	30
13	3	33.3	66.7	100	0	0	3.05	1.12	7.66	0.86	30
								Data summary
				Measurement volume (L)	3e-05				Channel A	Channel B	Average
				Enzyme volume (L)	5e-06			avg err_stdev	0.751754	1.41989	1.08582
				Assay buffer volume(L)	1.5e-05			avg err_sem	0.8875	0.7725	0.83
								Slope	1.90812e+19	2.10369e+19	2.0059e+19
								LOD_sem	0	0	0
								LOD_stdev	0	0	0
