# Supplementary material for: A handheld luminometer with sub-attomole limit of detection for distributed applications in global health
Source: PLOS Glob Public Health. 2024 Feb 21;4(2):e0002766. doi: 10.1371/journal.pgph.0002766 (PMC10881016; doi:10.1371/journal.pgph.0002766)
Supplement: S3 Data — Raw data is provided for the fleet titration in whole blood (Fig 2B). The full set of luminometers was used to perform a simultaneous titration of nanoluciferase in order to normalize the sensitivity of all devices. A background of whole blood was used to simulate the spLUC assay condition. (XLSX) [file pgph.0002766.s012.xlsx]

## Sheet: Nanoluc Titration in whole bloo
		Luminometer ID
Temp = 20 C		1				2				3				4				5				6				7				8				9				10
Concentration (fM)	Moles of enzyme	A	err	B	err	A	err	B	err	A	err	B	err	A	err	B	err	A	err	B	err	A	err	B	err	A	err	B	err	A	err	B	err	A	err	B	err	A	err	B	err
10000	0	9968.77	17.69	8253.8	14.96	9680.96	17.25	9130.7	16.61	Device was not functioning at this time				9816.71	17.24	9832.93	17.1	10036.9	18.05	9701.93	17.65	8908.52	18.69	9362.53	19.85	10293.2	22.06	10549.6	22.6	9155.29	1646.76	9977.61	20.62	10121.7	20.52	10143.5	19.64	10270.4	21.08	10560.8	23.8
1000	0	948.09	1.88	928.83	2.54	948.35	2.72	957.46	2.62					952.63	2.72	952.42	2.62	958.33	2.2	946.55	3.32	987.41	2.97	988.64	2.43	997.5	2.87	991.77	2.7	1424.47	176.19	989.23	1.85	992.26	2.86	981.11	2.15	1001	2.53	1002.2	2.87
100	0	105.55	1.09	99.16	1.26	100.34	1.54	102.55	0.75					101.33	1.31	100.13	0.83	97.5	1.15	97.54	2.31	108.12	1.26	110.55	1.4	100.03	1.3	103.23	1.31	-46.3	17.67	109.38	9.97	83.51	1.09	104.26	0.95	110.68	2.43	110.6	1.13
30	0	38.38	0.96	37.65	1.02	36.16	0.79	37.39	0.9					35.25	0.7	37.43	0.78	35.53	1.02	40.69	1.42	36.11	0.95	38.4	0.82	30.77	1.15	32.41	1.24	-51.15	10.85	35.74	0.95	40.39	0.81	41.9	0.88	37.5	0.98	39.9	0.91
9	0	18.63	1.06	17.88	0.79	14.27	0.73	18.92	0.91					15.71	0.77	17.15	0.87	16.5	1.07	14.23	1.31	16.19	0.68	20.47	0.77	11.74	0.97	14.39	1.44	-97.66	5.42	16.29	0.93	20.66	1.94	21.98	0.84	19.3	1.18	18.37	0.77
2.7	0	11.26	0.92	11.2	0.78	9.61	0.86	12.08	0.78					10	0.87	9.95	0.68	10.67	1.11	13.65	1.79	7.81	0.88	12.12	0.87	4.6	1.54	10.87	1.99	-72.95	7.49	13.08	1.06	15.83	0.89	16.14	0.68	11.07	1.03	12.56	0.79
0.81	0	9.66	0.73	12.39	0.63	5.9	0.84	10.94	0.85					9.88	0.69	9.59	0.93	10.05	1.12	11.32	0.84	8.36	0.74	9.75	0.67	1.8	1.4	5.04	1.14	-56.52	7.57	9.92	0.66	11.16	0.86	13.91	0.88	11.52	0.76	10.48	0.75
0.243	0	10.26	0.38	9.73	0.39	7.31	0.35	10.01	0.38					8.15	0.34	9.22	0.33	8.29	0.4	9.75	0.76	8.41	0.37	9.39	0.34	2.14	0.65	4.78	0.57	-48.9	3.34	8.62	0.38	12.04	0.35	13.09	0.32	9.78	0.56	8.03	0.35
																														*The shutter on 8A was malfunctioning during this dataset
Enzyme diluted in PBSTB (PBS + BSA + tween + whole blood)						Data summary
Enzyme master mix volume per point	0.00105		Mean				Channel A	Channel B	Average
Samples per point	8		Std			avg err_stdev	1.87271	1.03677	1.45474
Diluted enzyme volume per sample (L)	0.00013125		CV (%)			avg err_sem	0.683333	0.67	0.676667
						Slope	7.22552e+18	7.29493e+18	7.26023e+18
						LOD_sem	0	0	0
						LOD_stdev	0	0	0

## Sheet: Normalization results
Device ID	A	B
1	50000*	50000*	*RLU file was lost.
2	50000*	50000*
3	50000*	50000*
4	53525.3	52360.3
5	53435	54865.1
6	48071	49637.1
7	51452.2	55681.8
8	109930	54857.2	8A shutter was malfunctioning
9	47900.8	47230
10	59550.8	53797.5
Values shown are the computed RLU / V values, as determined by normalization of the fleet to a sample with 1000 fM concentration of nanoluciferase.
