# Supplementary material for: A handheld luminometer with sub-attomole limit of detection for distributed applications in global health
Source: PLOS Glob Public Health. 2024 Feb 21;4(2):e0002766. doi: 10.1371/journal.pgph.0002766 (PMC10881016; doi:10.1371/journal.pgph.0002766)
Supplement: S4 Data — (XLSX) [file pgph.0002766.s013.xlsx]

## Sheet: Sheet1
Luminometer samples	Channel B	B SoM	Channel B (removing offset)	Power (fW)
30	10.07	0.79	10.07	0
30	9.28	0.81	9.28	0
30	8.13	1.15	8.13	0
150	8.39	0.49	8.39	0.162601
150	9.15	0.45	9.15	1.5341
150	7.72	0.45	7.72	1.62601
150	10.01	0.48	10.01	4.87802
150	12.73	0.44	12.73	7.67051
150	10.45	0.43	10.45	8.13003
150	12.31	0.4	12.31	11.382
150	16.51	0.43	16.51	15.341
150	14.21	0.42	14.21	16.2601
30	24.03	1.18	24.03	30.682
30	30.79	1.24	30.79	46.0231
30	35.14	0.92	35.14	61.3641
30	43.62	0.89	43.62	76.7051
30	49.74	1.03	49.74	92.0461
30	75.03	1.14	75.03	106.468
30	55.31	0.86	55.31	107.387
30	62.35	0.83	62.35	122.728
30	73.74	0.89	73.74	138.069
30	77.7	0.99	77.7	153.41
30	632.71	1.71	632.71	702.164
30	649.81	1.16	649.81	1064.68
30	6139.21	5.59	6139.21	7021.64
30	7472.25	8.34	7472.25	8441.87
30	22572	21.44	22572	25325.6
30	37259.9	43.48	37259.9	42209.3
30	40555.5	40.87	40555.5	59093.1
30	40897.9	41.22	40897.9	84418.7
30	40883.4	40.55	40883.4	101027
30	40542.2	-46.1	40542.2	505136
30	40501.8	51.63	40501.8	1.01027e+06
