# Supplementary material for: A handheld luminometer with sub-attomole limit of detection for distributed applications in global health
Source: PLOS Glob Public Health. 2024 Feb 21;4(2):e0002766. doi: 10.1371/journal.pgph.0002766 (PMC10881016; doi:10.1371/journal.pgph.0002766)
Supplement: S6 Data — Data from Fig 4 is presented in tabular format. (XLSX) [file pgph.0002766.s015.xlsx]

## Sheet: Sheet1
Participant	Log Spluc RLU	LFA	ELISA
1	2.20013	0.377057	0.5309
2	3.49643	4.37561	0.7924
3	2.95409	3.27884	0.53265
4	3.11368	3.28483	0.575241
5	2.9532	3.51316	0.8648
6	3.00928	4.72173	0.72615
7	2.61488	1.56339	0.381143
8	2.95082	3.80368	0.8206
9	3.2499	6.56545	0.9295
10	1.9244	0.931394	0.22045
11	2.68415	2.76165	0.66555
12	2.96357	1.81823	0.705
13	1.51341	0.015569	0.0069
14	3.16557	6.49828	0.9146
15	3.24331	3.60957	1.0823
16	3.44055	5.96026	1.0014
17	2.19942	0.923422	0.27795
18	3.58125	7.70817	0.9794
19	2.95501	2.06357	0.8963
20	2.90842	2.52082	0.7193
21	2.61789	2.78174	0.3493
22	1.31212	0.156827	0.01195
23	3.69768	4.98429	1.17285
24	2.66844	2.21548	0.51135
25	2.82774	2.97803	0.79475
26	2.86499	3.39482	*
			*Insufficient blood
