# Supplementary material for: A handheld luminometer with sub-attomole limit of detection for distributed applications in global health
Source: PLOS Glob Public Health. 2024 Feb 21;4(2):e0002766. doi: 10.1371/journal.pgph.0002766 (PMC10881016; doi:10.1371/journal.pgph.0002766)
Supplement: S7 Data — All raw data from the Mirzapur serology study (Fig 5) are provided, along with participant self-reported data. (XLSX) [file pgph.0002766.s016.xlsx]

## Sheet: spluc_data_all_rows .csv
id	lumi_number	S1	S1_err	S2	S2_err	N1	N1_err	N2	N2_err	C1	C1_err	C2	C2_err	CTRL Avg	S_avg	N_avg
1001	7	332.6	2.9	702.5	2.5	72.7	1.4	92.3	3.1	35.1	1.2	66.4	1.3	50.7	517.6	82.5
1002	7	152.6	2	180.8	2	376.3	2.3	407.5	2.9	35.1	1.2	66.4	1.3	50.7	166.7	391.9
1003	7	79.2	1.9	138.8	2.5	-1.9	1.3	2.9	1.3	35.1	1.2	66.4	1.3	50.7	109	0.5
1004	7	75.2	1.7	61.2	1.6	180.7	1.9	164.2	2.1	35.1	1.2	66.4	1.3	50.7	68.2	172.5
1005	7	1306.8	5.4	994.7	3.6	29.4	2.1	18	0.9	35.1	1.2	66.4	1.3	50.7	1150.7	23.7
1006	7	401.3	1.9	468	3.1	32	1.6	45.4	1.5	53.4	1.5	50.4	1.2	51.9	434.7	38.7
1007	7	464.9	2	489.9	2.1	250.7	1.7	479.4	2.6	53.4	1.5	50.4	1.2	51.9	477.4	365
1008	7	720	2.6	533.1	2.9	453	2	379.4	1.5	53.4	1.5	50.4	1.2	51.9	626.6	416.2
1009	7	265.1	1.9	272.3	1.7	-0.4	1.9	11.7	2.8	32.6	1.4	46.5	2.4	39.6	268.7	5.6
1010	7	213.7	1.5	182.1	1.6	3	1.8	5.1	2.1	32.6	1.4	46.5	2.4	39.6	197.9	4.1
1011	7	107.9	1.5	112.5	2	306.2	2.1	395.9	2	32.6	1.4	46.5	2.4	39.6	110.2	351.1
1012	7	189.1	2.3	177.2	2.7	274.8	2.1	268.8	2.2	32.6	1.4	46.5	2.4	39.6	183.2	271.8
1013	7	154.5	2.2	194.4	4.1	-5.1	2.4	-1.4	1.7	32.6	1.4	46.5	2.4	39.6	174.4	-3.3
1014	7	2701.6	3.3	2657.6	3.2	192.6	1.5	193.8	1.7	32.6	1.4	46.5	2.4	39.6	2679.6	193.2
1015	7	349.7	2.1	370	2	-1	1.7	5.1	1.6	32.6	1.4	46.5	2.4	39.6	359.8	2.1
1016	7	301.5	2.2	458.2	2.6	-4.8	1.9	0.6	1.8	32.6	1.4	46.5	2.4	39.6	379.8	-2.1
1017	7	224.4	1.7	238	3	62.6	1.1	74	1.5	30.5	1.1	32.8	1.6	31.6	231.2	68.3
1018	7	76.7	1.5	113.9	1.3	34.7	1.7	49.6	1.6	30.5	1.1	32.8	1.6	31.6	95.3	42.1
1019	7	322.2	1.5	280.2	1.7	744.3	4.5	925.6	6.3	30.5	1.1	32.8	1.6	31.6	301.2	834.9
1020	7	108.4	1.4	126.5	1.8	165.9	2.1	150.5	2.7	30.5	1.1	32.8	1.6	31.6	117.4	158.2
1021	7	476.8	1.3	463.9	1.7	54.8	2	54.4	3.2	30.5	1.1	32.8	1.6	31.6	470.3	54.6
1022	7	497.3	2.2	520.6	3.2	236.5	2.1	193.1	1.5	30.5	1.1	32.8	1.6	31.6	508.9	214.8
1023	7	142.9	1.8	203.6	1.6	71.5	2.1	100.6	1.5	30.5	1.1	32.8	1.6	31.6	173.3	86
1024	7	324.3	2.6	353	1.8	7.3	1.5	16.9	1.5	30.5	1.1	32.8	1.6	31.6	338.7	12.1
1025	7	14.7	2	21.2	1.8	469.9	1.5	423.7	1.6	30.5	1.1	32.8	1.6	31.6	18	446.8
1026	7	1186.1	2	1288.1	2.7	129.7	1.7	151.1	1.7	30.5	1.1	32.8	1.6	31.6	1237.1	140.4
1027	7	1237.5	3	1680.5	3.4	49.5	2.2	71.6	1.5	30.5	1.1	32.8	1.6	31.6	1459	60.6
1028	7	153.6	1.5	188.9	2.5	16.4	1.7	30.8	2	30.5	1.1	32.8	1.6	31.6	171.2	23.6
1029	7	30.9	2	42.1	2.3	4	2	11.1	2.8	29.6	1.7	42.2	1.7	35.9	36.5	7.5
1030	7	172	1.8	124.2	2.6	1117.2	2.1	1146.4	2	29.6	1.7	42.2	1.7	35.9	148.1	1131.8
1031	7	564.8	1.8	713.5	2.3	35.9	1.6	48.9	3.1	29.6	1.7	42.2	1.7	35.9	639.1	42.4
1032	7	2502.6	3.5	2087.4	3.6	1484.3	2.1	1195	3	29.6	1.7	42.2	1.7	35.9	2295	1339.6
1033	7	130.1	1.5	141.6	2.1	280.3	2.1	324.3	2.7	29.6	1.7	42.2	1.7	35.9	135.9	302.3
1034	7	553.3	1.6	544.7	1.5	57.4	2	76.2	2.9	29.6	1.7	42.2	1.7	35.9	549	66.8
1035	7	143.3	1.7	145.3	2.2	918	3.7	951.1	3.4	29.6	1.7	42.2	1.7	35.9	144.3	934.6
1036	7	124	1.9	213.4	1.4	2	1.5	20.6	1.2	29.6	1.7	42.2	1.7	35.9	168.7	11.3
1037	7	808	3.5	1056.8	3.5	226.7	2.3	195.6	2.3	29.6	1.7	42.2	1.7	35.9	932.4	211.1
1038	7	41.2	1.1	35.6	1.8	-1.4	1.3	13.4	1.7	30.6	1.2	28.3	1.2	29.5	38.4	6
1039	7	124.6	1.8	128.3	1.5	4.9	1.6	14.6	2	30.6	1.2	28.3	1.2	29.5	126.4	9.7
1040	7	172.9	1.5	209.7	2.7	146.2	2	161.7	2.2	30.6	1.2	28.3	1.2	29.5	191.3	153.9
1042	7	272.7	1.6	223.9	2.7	17.2	1.1	21.7	2.9	30.6	1.2	28.3	1.2	29.5	248.3	19.5
1043	7	838.2	2.4	1055.9	4.2	214.5	1.3	244.8	2	30.6	1.2	28.3	1.2	29.5	947	229.7
1044	7	268.2	1.8	292.6	2.7	463.5	1.7	496.6	2.7	30.6	1.2	28.3	1.2	29.5	280.4	480.1
1045	7	73.3	1.4	59.8	2.4	1127.4	3	918.6	3.4	25.5	1.3	38.9	1.6	32.2	66.5	1023
1046	7	785.3	2.5	1027.5	2.7	165.5	1.9	138.4	2.4	25.5	1.3	38.9	1.6	32.2	906.4	151.9
1047	7	434.8	1.7	485.9	1.5	105.5	2	11.3	2.2	25.5	1.3	38.9	1.6	32.2	460.3	58.4
1048	7	219.5	2.2	208.3	2.2	5248.2	14.7	6425.1	14.2	25.5	1.3	38.9	1.6	32.2	213.9	5836.6
1049	7	388.1	1.8	415	2.4	2178.3	4.6	2930.1	5.7	25.5	1.3	38.9	1.6	32.2	401.6	2554.2
2001	1	9	1.3	20.8	1.3	19.4	1.7	15.8	1	34.5	1.4	49.5	1.3	42	14.9	17.6
2002	1	11.1	1.1	10.3	1.4	35.3	2.6	73.4	1.4	34.5	1.4	49.5	1.3	42	10.7	54.4
2003	1	26.3	1.7	35	1.2	182.7	1.5	218	1.8	34.5	1.4	49.5	1.3	42	30.6	200.4
2004	1	26.7	1.5	30.4	1.5	12.5	1.5	-1	1.4	34.5	1.4	49.5	1.3	42	28.5	5.7
2005	1	18.5	2.8	10.1	1.9	211.2	1.5	275.4	1.8	34.5	1.4	49.5	1.3	42	14.3	243.3
2006	1	24.5	2.1	26.5	1.3	183.3	2.5	182.1	1.4	34.5	1.4	49.5	1.3	42	25.5	182.7
2007	1	13.6	1.4	15.8	1.4	358.2	2.4	332.2	1.7	34.5	1.4	49.5	1.3	42	14.7	345.2
2008	1	99	2.6	92.7	1.3	49.7	3.3	49	1.8	34.5	1.4	49.5	1.3	42	95.8	49.4
2009	1	54.6	2.3	84.5	2.6	85.7	2.4	155.4	2.3	41.6	1.8	32.2	1.7	36.9	69.6	120.5
2010	1	18.6	3.4	41	1.8	102.4	2.2	116.6	2.9	41.6	1.8	32.2	1.7	36.9	29.8	109.5
2011	6	26.1	2.9	24.8	1.2	22.3	2	17.3	1.2	34.5	1.4	49.5	1.3	42	25.4	19.8
2012	6	190.7	3.5	182.3	1.7	94.7	1.7	85.9	1.8	34.5	1.4	49.5	1.3	42	186.5	90.3
2013	1	142.8	1.6	120.2	1.4	47.5	1.5	44	1.3	44.2	1.9	42.1	1.5	43.1	131.5	45.7
2021	6	30.9	2.6	56.9	1.5	-0.4	2.1	10.1	2.8	41.6	1.8	32.2	1.7	36.9	43.9	4.8
2022	6	-20.7	2.5	11.9	1.5	-19.4	1.5	-2.5	2.2	41.6	1.8	32.2	1.7	36.9	-4.4	-10.9
2023	6	2.2	2	14.1	3.1	35.8	2.8	55.8	2.4	41.6	1.8	32.2	1.7	36.9	8.1	45.8
2024	6	-18.3	2.1	13.7	1.8	-1.1	2.1	11.1	2.1	41.6	1.8	32.2	1.7	36.9	-2.3	5
2025	6	-0.9	2.3	34	1.9	120.8	2.9	160	3.4	41.6	1.8	32.2	1.7	36.9	16.6	140.4
2026	6	382.2	2.1	609.1	2.2	179.3	2.2	157.3	3.1	41.6	1.8	32.2	1.7	36.9	495.7	168.3
2027	6	-3	2.4	61.6	2.1	11.1	2.1	41	2.5	41.6	1.8	32.2	1.7	36.9	29.3	26
2028	6	32.4	2.3	35.2	1.9	3	2.1	27.5	2.1	41.6	1.8	32.2	1.7	36.9	33.8	15.3
2029	6	31.7	2.8	30.1	2	16.9	2.3	30.7	2.4	41.6	1.8	32.2	1.7	36.9	30.9	23.8
2030	6	-15.2	2.7	1.7	2.7	124.2	2.4	135.8	3.4	41.6	1.8	32.2	1.7	36.9	-6.8	130
2031	6	181.3	2.9	224.2	2.7	56.4	3.2	78.1	2.2	41.6	1.8	32.2	1.7	36.9	202.8	67.3
2032	6	0.9	2.6	46.6	1.8	135.4	2.6	184.8	2.4	41.6	1.8	32.2	1.7	36.9	23.7	160.1
2033	1	48.7	1.5	62.6	1.3	392.8	2.2	361.4	2.2	44.2	1.9	42.1	1.5	43.1	55.6	377.1
2034	1	40.5	1.7	37.6	1.1	179.9	1.2	212.4	1.4	44.2	1.9	42.1	1.5	43.1	39	196.2
2035	1	79.7	1.3	99.9	1.6	175.7	1.8	203.6	1.9	44.2	1.9	42.1	1.5	43.1	89.8	189.6
2036	1	1303	4.9	1278.2	4.3	4.9	1.5	4	1.1	44.2	1.9	42.1	1.5	43.1	1290.6	4.5
2037	1	70.5	1.2	77.6	1.2	629.3	3	823.2	2.7	44.2	1.9	42.1	1.5	43.1	74	726.3
2039	1	16.7	1.8	10.8	1.5	12.2	1.7	4.7	1.1	44.2	1.9	42.1	1.5	43.1	13.8	8.4
2040	1	289.6	2.1	304	2.2	3.2	1.3	-6.8	1.4	44.2	1.9	42.1	1.5	43.1	296.8	-1.8
2042	1	27.7	1.8	25.1	1.3	6.5	1.6	0.8	1.8	44.2	1.9	42.1	1.5	43.1	26.4	3.6
2043	1	24.3	1.2	22.1	1.4	85.3	1.6	77.7	1.2	44.2	1.9	42.1	1.5	43.1	23.2	81.5
2044	1	64.8	1.6	34.3	1.5	3.7	1.6	10.4	1.4	44.2	1.9	42.1	1.5	43.1	49.6	7.1
2045	1	11.8	1.3	15.6	1.1	29.6	1.2	53	1.5	44.2	1.9	42.1	1.5	43.1	13.7	41.3
2046	1	324.3	2.8	704.6	3.5	3.5	2.7	16.4	2.7	44.2	1.9	42.1	1.5	43.1	514.4	10
2047	1	150.1	2.5	155.3	2.1	1284	3.2	1407.3	4.3	44.2	1.9	42.1	1.5	43.1	152.7	1345.7
2048	1	6	2.5	3	3.5	31	2.4	65.7	2.6	44.2	1.9	42.1	1.5	43.1	4.5	48.3
2049	1	100.9	2.1	125.3	2.1	-24.8	2.8	-2.4	3.2	44.2	1.9	42.1	1.5	43.1	113.1	-13.6
2050	1	-4.2	2.3	13.1	2.2	-27.1	2	-22.8	3.5	44.2	1.9	42.1	1.5	43.1	4.4	-24.9
2051	1	-13.5	3.3	14.3	3.2	-12.5	2.7	-0.7	3.8	25.1	2	32	2.1	28.6	0.4	-6.6
2053	1	7.6	2.6	5.8	2.9	54.1	2.4	66.6	2.5	25.1	2	32	2.1	28.6	6.7	60.3
2054	6	785.7	3.3	406.6	3.3	888.4	4.5	776.8	4.4	25.1	2	32	2.1	28.6	596.1	832.6
3001	6	12.4	1.5	13.8	0.8	31.1	1	46.6	1.1	72.5	1.1	71.5	1	72	13.1	38.8
3002	6	116.6	1.3	135	1.3	183.4	1.2	190.9	1.1	72.5	1.1	71.5	1	72	125.8	187.2
3003	6	8.9	1.1	14.6	1.1	6.3	1	10.8	1	72.5	1.1	71.5	1	72	11.7	8.5
3004	6	17.2	1.2	22	1	110	1.1	99	1	72.5	1.1	71.5	1	72	19.6	104.5
3005	6	50.7	1	56.1	1.3	147.1	1.3	118.9	1	72.5	1.1	71.5	1	72	53.4	133
3006	6	1111.3	2.2	1131.9	2.2	24.2	1.2	26.4	1.1	72.5	1.1	71.5	1	72	1121.6	25.3
3007	6	183.4	1	203	1.3	11.8	1	5.8	1	72.5	1.1	71.5	1	72	193.2	8.8
3008	6	448.7	1.1	488.6	0.9	204.7	0.8	143.2	1	72.5	1.1	71.5	1	72	468.6	174
3009	6	1177.5	1.3	1312	1.6	98.1	0.8	23.6	1.1	72.5	1.1	71.5	1	72	1244.8	60.9
3010	6	1720.9	2.5	1444.9	2.5	36.1	1.1	39	0.9	72.5	1.1	71.5	1	72	1582.9	37.5
3011	6	2.8	1.2	-0.7	1.2	4.7	1.1	12.5	1	72.5	1.1	71.5	1	72	1	8.6
3012	6	1092.8	1.3	474.6	1.2	62.8	1.5	66.1	1	72.5	1.1	71.5	1	72	783.7	64.4
3013	6	817	1.3	2413.8	2.2	772.6	1.6	688.3	1.5	72.5	1.1	71.5	1	72	1615.4	730.5
3014	6	134.5	1	169.1	1.2	79.3	1	87.1	1.1	72.5	1.1	71.5	1	72	151.8	83.2
3015	6	63.1	1	43.7	1.3	135.7	1.2	100.4	1.1	72.5	1.1	71.5	1	72	53.4	118
3016	6	151.8	1	150.7	1	27.8	1.2	26.5	1	72.5	1.1	71.5	1	72	151.2	27.2
3017	6	125.9	1	98.5	0.8	18.4	1.2	14.2	1.3	72.5	1.1	71.5	1	72	112.2	16.3
3018	6	330.2	1.2	322	1.3	22.9	0.9	20	1.1	72.5	1.1	71.5	1	72	326.1	21.5
3019	6	353.3	1.1	338.7	1	284.1	1.2	314.1	1.1	72.5	1.1	71.5	1	72	346	299.1
3020	6	37.4	1	50.4	1	0.7	1.2	3.4	1	72.5	1.1	71.5	1	72	43.9	2
3021	6	72.6	1.1	80.6	1.1	1.5	1	2.3	1.1	72.5	1.1	71.5	1	72	76.6	1.9
3022	6	447.2	1.3	635.1	1.5	102.6	1.1	27.9	1.2	72.5	1.1	71.5	1	72	541.1	65.2
3026	6	22.2	1.2	22.8	1	215.8	1.2	158	1.2	72.5	1.1	71.5	1	72	22.5	186.9
3027	6	36.5	0.9	42.7	0.8	214	1.5	225.8	1.4	72.5	1.1	71	1	71.7	39.6	219.9
3028	6	15.3	1.2	29.8	1.1	2.5	1.3	-9	1.3	72.5	1.1	71	1	71.7	22.6	-3.2
3029	6	770	2	197	1.4	62.2	0.9	50.1	1.1	72.5	1.1	71	1	71.7	483.5	56.1
3030	6	23.7	1.3	3	1.2	34.3	1.2	31.3	1	45.5	1.3	64.8	1	55.1	13.3	32.8
3031	6	11.3	1.2	13.8	1.1	44.6	0.7	71.8	1.3	45.5	1.3	64.8	1	55.1	12.6	58.2
3032	6	36.9	1	43.6	0.8	1662.9	1.6	1630.3	1.7	45.5	1.3	64.8	1	55.1	40.3	1646.6
3033	6	90.8	1	95.2	1.1	59.1	0.9	126.3	1.1	45.5	1.3	64.8	1	55.1	93	92.7
3034	6	557	1.3	468.6	1.2	1121.2	1.4	920.1	0.9	45.5	1.3	64.8	1	55.1	512.8	1020.6
3035	6	422	1.1	433.5	1.2	382.7	1	311.5	1.3	45.5	1.3	64.8	1	55.1	427.7	347.1
3036	6	79.6	1.2	82.2	1.2	397.8	1.1	433.5	1.2	45.5	1.3	64.8	1	55.1	80.9	415.7
3037	6	716.8	1.7	1283.8	2.1	37.9	0.9	47.4	1	45.5	1.3	64.8	1	55.1	1000.3	42.6
3038	6	382.3	1.4	417	1.2	21.7	0.9	18.1	1.3	45.5	1.3	64.8	1	55.1	399.7	19.9
3071	7	21.9	1.3	23.9	10	82.9	1.2	77	1.2	25.4	1.1	29.7	1.7	27.6	22.9	79.9
3072	7	94.3	1.3	55.2	1.3	2.4	1.1	16.1	1.4	25.4	1.1	29.7	1.7	27.6	74.7	9.3
3073	7	34.8	1	33.6	1	2.6	1.1	8.1	0.9	25.4	1.1	29.7	1.7	27.6	34.2	5.3
3074	7	28.2	1.2	34.5	1.5	20.8	1	35	1.4	25.4	1.1	29.7	1.7	27.6	31.4	27.9
3075	1	181.2	1	145.1	1.3	263.8	1.1	240.5	1	25.4	1.1	29.7	1.7	27.6	163.2	252.1
3076	7	1320.5	2	542	1.2	21	1.1	59.5	1.2	25.4	1.1	29.7	1.7	27.6	931.3	40.2
3077	7	931.1	1.9	933.5	6.2	809.2	1.3	26.8	0	25.4	1.1	29.7	1.7	27.6	932.3	418
3078	1	332.1	1.2	516.7	1.4	725.7	1.3	717.9	1.5	25.4	1.1	29.7	1.7	27.6	424.4	721.8
3079	7	-9	1	3.8	1.4	83.3	1.4	147.6	1.2	25.4	1.1	29.7	1.7	27.6	-2.6	115.5
3080	8	164.1	1.2	74.2	1.1	966.7	1.9	990	1.6	42.7	1.1	54.9	1.9	48.8	119.2	978.3
3081	7	46.3	1.3	93	1.4	306.5	1.1	375.1	14.8	25.4	1.1	29.7	1.7	27.6	69.7	340.8
3082	7	93	1.5	148.8	1.6	10.8	1.4	7.9	1.8	46.4	2	61.4	1.2	53.9	120.9	9.3
3084	7	-1.6	0.9	20	0.8	117.3	1.1	59	1.1	45.5	1.3	64.8	1	55.1	9.2	88.1
3085	7	258.1	1	318.3	1.5	103.2	1	133.6	1.1	45.5	1.3	64.8	1	55.1	288.2	118.4
3086	7	304.6	1.1	556.6	1.4	708	1.4	479.2	1.1	45.5	1.3	64.8	1	55.1	430.6	593.6
3087	7	-3.6	1.1	24.2	1.1	154.3	1.3	291.7	1.3	46.4	2	61.4	1.2	53.9	10.3	223
3088	7	19	1.3	20.4	1.3	161	1.4	475.4	1.4	46.4	2	61.4	1.2	53.9	19.7	318.2
3089	7	394.2	1.1	498.3	1.1	6.3	1	12.8	1.5	46.4	2	61.4	1.2	53.9	446.2	9.5
3090	7	9.4	0.9	-279	1.1	-10.6	1.2	1	1	25.4	1.1	29.7	1.7	27.6	-134.8	-4.8
3091	7	197.7	1.1	20.4	1.5	123.1	1.1	19.4	1	25.4	1.1	29.7	1.7	27.6	109	71.2
3092	7	9.9	1.3	6.1	1.6	7	1.7	9.2	2.3	46.4	2	61.4	1.2	53.9	8	8.1
3094	7	35.2	1.3	38	1.9	105.4	2.3	96.8	1.7	46.4	2	61.4	1.2	53.9	36.6	101.1
3096	1	36.4	1.3	45	1	224.9	1.3	198.2	1.1	50.4	1	34.8	0.9	42.6	40.7	211.6
3097	1	118.6	1.3	104.1	0.8	1.3	1	2.4	1	50.4	1	34.8	0.9	42.6	111.4	1.9
3098	1	111.7	1.2	102.7	1.1	882.5	1.7	778.1	1.5	50.4	1	34.8	0.9	42.6	107.2	830.3
3099	1	99.1	2	159.8	1	592.5	1.4	693	1.1	50.4	1	34.8	0.9	42.6	129.5	642.7
3100	1	0.4	1	1.4	1.3	3.1	1.1	2.5	1.1	50.4	1	34.8	0.9	42.6	0.9	2.8
3101	1	360.7	2.1	60.7	1.3	202.2	2.2	149.7	1.1	50.4	1	34.8	0.9	42.6	210.7	175.9
3102	8	13.6	1.1	8.4	1.8	5.6	1.1	0.1	1.5	50.4	1	34.8	0.9	42.6	11	2.8
3104	8	-6.7	1	0	1.2	106.3	1	71.9	1	66.4	1.2	67.5	1.8	67	-3.3	89.1
3105	8	64	1.3	68.3	1.1	329.3	0.9	428.5	1.1	66.4	1.2	67.5	1.8	67	66.2	378.9
3106	8	-98	1	41.4	1.7	22.7	1.1	31.4	1.3	66.4	1.2	67.5	1.8	67	-28.3	27.1
3107	8	11.6	1.3	13.9	3	1	1.5	7.7	1.9	46.4	2	61.4	1.2	53.9	12.8	4.4
3108	8	957	5.8	681.8	2.2	27.5	2	28.9	1.6	46.4	2	61.4	1.2	53.9	819.4	28.2
3109	8	15.1	1.9	12.6	1.5	329.2	2.2	315.9	1.9	46.4	2	61.4	1.2	53.9	13.9	322.5
3110	8	103.6	1.3	41.8	1.2	350	1.4	333.9	1	66.4	1.2	67.5	1.8	67	72.7	341.9
3111	8	106.4	1.4	63.8	0.9	42.9	1.5	3.6	1.1	66.4	1.2	67.5	1.8	67	85.1	23.2
3112	8	78.2	1.2	97.7	1.5	29.9	1.1	50.6	1.1	66.4	1.2	67.5	1.8	67	88	40.3
3113	8	-11	1.5	11.2	1.2	2.2	1.2	8	1.8	66.4	1.2	67.5	1.8	67	0.1	5.1
3114	8	32.3	1.2	46.2	1.4	76.8	1.1	64.4	1.6	66.4	1.2	67.5	1.8	67	39.2	70.6
3115	8	272.9	1	231.6	1.6	-3.5	1.1	8	1.9	66.4	1.2	67.5	1.8	67	252.2	2.2
3116	8	97.2	1.1	65.9	1.8	-13.1	1.4	-6.9	1.8	66.4	1	67.5	1.8	67	81.6	-10
3117	8	105.1	0.9	113.5	1.4	32.9	1.2	39.6	1.8	66.4	1.2	67.5	1.2	67	109.3	36.2
3118	8	-1.9	1.4	2.5	1.1	198.3	1.3	158.1	1.1	66.4	1.2	67.5	1.8	67	0.3	178.2
3119	8	36.7	1	79.1	1.4	549.9	1.3	376	1.2	42.7	1.1	54.9	1.9	48.8	57.9	462.9
3120	8	2.3	0.9	41.2	1.1	138.1	1.3	215.2	1	42.7	1.1	54.9	1.9	48.8	21.8	176.6
3121	8	175.8	1.8	95.2	1	51	1	60.4	1.7	42.7	1.1	54.9	1.9	48.8	135.5	55.7
3122	8	0.6	1.1	3.6	1.1	56.1	1	89.8	1.8	42.7	1.1	54.9	1.9	48.8	2.1	73
3123	8	69.6	1.3	79.3	0.9	-0.4	1.2	7	1.1	42.7	1.1	54.9	1.9	48.8	74.5	3.3
3124	8	30	1.2	46.3	1.2	172.1	0.9	136.3	1.1	42.7	1.1	54.9	1.9	48.8	38.1	154.2
3125	8	560.5	1.4	605.6	10.9	-18.1	1.4	-19.6	1.1	42.7	1.1	54.9	1.9	48.8	583	-18.8
3126	8	108.2	1.3	129.8	1.3	372.6	1.2	533.6	1.5	42.7	1.1	54.9	1.9	48.8	119	453.1
3127	8	1.5	1.4	17	1.3	105.3	0.9	361.9	2.5	42.7	1.1	54.9	1.9	48.8	9.2	233.6
3128	8	63.2	1.2	34.9	1.3	17.9	1.5	21.5	1.6	42.7	1.1	54.9	1.9	48.8	49.1	19.7
3129	8	66.9	0.9	122.5	1.4	234.8	1.2	255.9	1.2	42.7	1.1	54.9	1.9	48.8	94.7	245.3
3130	1	8.9	1	12.3	0.9	9.5	1.2	3.8	0.9	50.4	1	34.8	0.9	42.6	10.6	6.6
3131	1	361	1.3	424.6	1.8	246.2	1	280.1	1.3	50.4	1	34.8	0.9	42.6	392.8	263.2
3132	1	334.5	1.1	837.2	2.2	205.5	1.4	188.9	1.2	50.4	1	34.8	0.9	42.6	585.8	197.2
3133	1	102.9	2.5	97.7	1.2	51	1.1	102	1.1	50.4	1	34.8	0.9	42.6	100.3	76.5
3134	1	69.8	1	46.8	1.4	21.8	1.5	19.5	1.2	50.4	1	34.8	0.9	42.6	58.3	20.6
3135	1	13.6	1.4	15.2	1.1	228.8	2.4	240.7	1.1	50.4	1	34.8	0.9	42.6	14.4	234.8
3136	8	8.9	0.9	3.2	1.2	395.2	1.4	480.4	1.4	46.4	2	61.4	1.2	53.9	6	437.8
3137	8	12.1	0.9	14.7	0.9	88	1.1	55.6	1.4	46.4	2	61.4	1.2	53.9	13.4	71.8
3138	8	-1	1.1	-16.2	1.1	2.1	1	-0.9	1.2	46.4	2	61.4	1.2	53.9	-8.6	0.6
3139	8	9.4	1	8.4	1	86.4	1.2	108.6	1.2	46.4	2	61.4	1.2	53.9	8.9	97.5
3140	8	140.1	0.9	160.2	1.2	3.6	1.2	11.3	1	50.4	1	34.8	0.9	42.6	150.2	7.4
3141	6	29.5	1.1	34.1	1	21.6	1	26.4	0.9	72.5	1.1	71.5	1	72	31.8	24
3142	8	11.9	0.9	-4.4	2	18.4	1	10.4	1.3	46.4	2	61.4	1.2	53.9	3.7	14.4
3143	8	2	1.1	8.8	1.3	118.5	1.2	174.8	1.3	46.4	2	61.4	2	53.9	5.4	146.6
3144	8	-9.7	0.8	-19.9	1	-9.7	0.8	43.1	1	46.4	2	61.4	2	53.9	-14.8	16.7
3145	8	-13.1	1.1	99.1	1.4	9.3	1.1	-18.5	1	46.4	2	61.4	2	53.9	43	-4.6
3146	8	-6	1.2	79.2	1.5	0.8	1.2	4.8	1.3	46.4	2	61.4	2	53.9	36.6	2.8
3147	8	104.7	1	35.3	1	359.3	1.3	1.6	1.2	46.4	2	61.4	2	53.9	70	180.5
3148	8	19.3	1	-23.2	1.6	447.7	1.2	12.1	2.7	46.4	2	61.4	2	53.9	-2	229.9
3149	8	-3.1	1.1	10.5	1.3	-13	1.6	-8.6	1.2	46.4	2	61.4	2	53.9	3.7	-10.8
3150	8	24.6	0.9	3.4	1.2	250.4	1	65.2	1.4	46.4	2	61.4	2	53.9	14	157.8
3151	8	9.4	1.2	7.6	1.2	44.6	1	21.4	1.1	46.4	2	61.4	2	53.9	8.5	33
