# Supplementary material for: A handheld luminometer with sub-attomole limit of detection for distributed applications in global health
Source: PLOS Glob Public Health. 2024 Feb 21;4(2):e0002766. doi: 10.1371/journal.pgph.0002766 (PMC10881016; doi:10.1371/journal.pgph.0002766)
Supplement: S1 File — A full bill of materials is provided for the luminometer. The table is divided into three sections: Assembly items Digital PCB—Itemized Analog PCR—Itemized In the “Assembly items” table, there are columns for ‘Internal part number’ and also for ‘Vendor part number’. When there is only a vendor part number, this is a commercial item that was used as-is in the assembly. When there is an internal part number, the item was fabricated in-house, and the corresponding vendor part number is typically the material used to fabricate the part. Note that we did not attempt an accurate cost estimate for in-house 3D-printed and laser-cut parts. Typically, these parts were very small and had minimal material cost, usually less than $1. (XLSX) [file pgph.0002766.s017.xlsx]

## Sheet: Luminometer bill of materials
Assembly items
Description	Internal part number	Vendor part number	Vendor	Fabrication method (if applicable)	Quantity per device	Pack Price	Pack size	Total per luminometer
Analog PCB assembly - itemized below	2002-05-01		Assembled in house	Reflow in house	1	267.329	1	267.329
Digital PCB assembly - itemized below	2003-05-01		Assembled in house	Reflow in house	1	88.184	1	88.184
Li-Poly battery 4400 mA-hrs		354	Adafruit	Used as purchased	1	19.95	1	19.95
PMIC board		2465	Adafruit	Used as purchased	1	19.95	1	19.95
Hxchen 1.5V-4.5V 7500RPM Coreless Micro DC Motor 6x10mm		B07ST8FML4	Amazon	Used as purchased	2	7.69	5	3.076
Raspberry Pi Zero W		Zero W	Canakit	Used as purchased	1	10	1	10
40-pin receptacle, extra long		SAM12900-ND	Digikey	Used as purchased	1	104.33	10	10.433
Tube holder assembly	2-0143	Black resin	Formlabs	3D printed in house*	1	10	1	10
1/10" dia x 1/16" thick magnet with 0.31 lb pull force		DH11	K&J Magnetics	Used as purchased	14	120	150	11.2
18-8 SS dowel pin 1/16" dia x 1.25" long		90145A425	McMaster-Carr	Used as purchased	1	9.52	50	0.1904
Main enclosure - cost for all external 3D printed parts lumped in this line	3-0682		Hawkridge	Multijet fusion 3D printing	1	433.36	10	43.336
Rear access lid - cost lumped above	3-0684		Hawkridge	Multijet fusion 3D printing	1	0	10	0
Front / side panel - cost lumped above	3-0682		Hawkridge	Multijet fusion 3D printing	1	0	10	0
Battery clip - cost lumped above	3-0953		Hawkridge	Multijet fusion 3D printing	1	0	10	0
1" x 1/8" x 1/16" (LxWxT) magnet with 2.31 lb pull force		BX021	K&J Magnetics	Used as purchased	8	45	100	3.6
A foam gasket between the main enclosure front face and the Pimoroni inky screen for the ULC luminometer*	3-0883	8647K102	McMaster-Carr	Laser-cut in house*	1	1	1	1
Motor spacer - laser cut acrylic	3-0892	8492K133	McMaster-Carr	Laser-cut in house*	1	1	1	1
Inter-PCB standoffs		94868A163	McMaster-Carr	Used as purchased	4	1	1	4
Button head M2.5		92095A113	McMaster-Carr	Used as purchased	5	14.8	100	0.74
Hex socket head cap screw M2.5x0.45 x 14 Stainless Steel		91292A017	McMaster-Carr	Used as purchased	1	4.63	50	0.0926
PH Countersunk flat head screw M2.5x0.45 x 8 Stainless Steel		92125A086	McMaster-Carr	Used as purchased	3	6.7	25	0.804
Roller bearings		7804K119	McMaster-Carr	Used as purchased	4	7.03	1	28.12
Shutter shaft screw		92290A850	McMaster-Carr	Used as purchased	2	12.18	50	0.4872
M2 thin brass nut		93187A110	McMaster-Carr	Used as purchased	2	7.21	50	0.2884
Stainless steel thread-forming screw for brittle plastics, round head, Phillips drive, #4 - 3/8" long. Drill diameter: 0.086"		97349A100	McMaster-Carr	Used as purchased	3	5.67	100	0.1701
M2 SS Nylon insert locknut, pack of 10		93625A101	McMaster-Carr	Used as purchased	2	7.7	10	1.54
Stainless steel thread-forming screw for plastics, flat head, Torx drive, #2 - 1/4" long. Drill diameter: 0.076"		95893A550	McMaster-Carr	Used as purchased	4	16.64	50	1.3312
Hex socket head cap screw M2x0.40 x 15 Stainless Steel		91292A335	McMaster-Carr	Used as purchased	2	13.34	5	5.336
Hex socket head cap screw M2x0.40 x 6 Stainless Steel		91292A831	McMaster-Carr	Used as purchased	2	9.73	100	0.1946
Chamfered plain washer normal M2 Stainless Steel		98689A110	McMaster-Carr	Used as purchased	6	2.86	100	0.1716
Stainless steel thread-forming screw for plastics, flat head, Torx drive, #0 - 3/16" long. Drill diameter: 0.0465"		95893A501	McMaster-Carr	Used as purchased	6	17.4	50	2.088
Hex socket head cap screw M2.5x0.45 x 10 Stainless Steel		91292A014	McMaster-Carr	Used as purchased	2	6.54	100	0.1308
Male-Female Threaded Hex Standoff, 18-8 Stainless Steel, 4.500 mm Hex, 16 mm Long, M2.5 x 0.45 mm Thread		93655A353	McMaster-Carr	Used as purchased	2	3.72	1	7.44
M2.5 Stainless steel washer		98689A111	McMaster-Carr	Used as purchased	7	2.86	100	0.2002
Male-Female Threaded Hex Standoff, 18-8 Stainless Steel, 4.500 mm Hex, 8 mm Long, M2.5 x 0.45 mm Thread		93655A094	McMaster-Carr	Used as purchased	2	3.16	1	6.32
Shutter flag	3-0717		OSH Stencil	Laser-cut steel	2	65.49	20	6.549
Pimoroni PIM368 Inkyphat eInk Screen B&W		PIM368	Pimoroni	Used as purchased	1	24.3	1	24.3
Aluminum shaft spacer	3-0716		Protolabs	CNC Machined	1	385	10	38.5
Aluminum motor mount	3-1003		Protolabs	CNC Machined	1	574	10	57.4
Follower gear for the luminometer shutter	3-0889	M46S32CU	Ultimaker	3D printed in house*	2	1	1	2
Drive gear for the luminometer shutter	3-0890	M46S32CU	Ultimaker	3D printed in house*	2	1	1	2
PMIC cover panel	3-0984	8685K41	McMaster-Carr	Laser-cut in house*	1	1	1	1
RPi 40-pin receptacle spacer	3-0811	8560K359	McMaster-Carr	Laser-cut in house*	1	1	1	1
Total ground paint for all 3D printed parts		B01N01RNFS	Amazon	Sprayed onto parts	0.1	46	1	4.6
Black 3.0 paint for critical surfaces		Black 3.0	Culture hustle USA	Sprayed onto parts	0.1	29.99	1	2.999
Loctite 420 superglue		66745A21	McMaster-Carr	Applied in small quantities	0.05	31	1	1.55
Reflective mylar film for sample cavities	3-0710	B018VI75CS	Amazon	Laser-cut in house*	0.01	30.99	1	0.3099
Dow Corning silicone sealant		7425A5	McMaster-Carr	Applied in small quantities	0.01	11.85	1	0.1185
Light-proofing gasket behind buttons	3-0825	86435K45	McMaster-Carr	Laser-cut in house*	0.01	55.31	1	0.5531
Light-proofing gasket between PCB and tube holder	3-0679	1460N22	McMaster-Carr	Laser-cut in house*	0.1	29.43	1	2.943
*Quantity per device was crudely approximated
Total cost per luminometer								694.526
Digital PCB - itemized
Description	References	Value	Part Number	Vendor	Quantity Per PCB	Pack Price	Pack size	Total cost per PCB
Buzzer	BZ1	668-SMI-1027-T-5V-RCT-ND	668-SMI-1027-T-5V-RCT-ND	Digikey	1	15.42	10	1.542
Unpolarized capacitor	C1 C4 C5 C7 C9 C10 C11	10nF	478-12682-1-ND	Digikey	7	2.28	100	0.1596
Unpolarized capacitor	C6 C13	100nF	399-20424-1-ND	Digikey	2	5.3	10	1.06
Unpolarized capacitor	C2	2.2uF	445-5157-1-ND	Digikey	1	1.14	10	0.114
Unpolarized capacitor	C8 C12	10uF	1276-1948-1-ND	Digikey	2	5.15	10	1.03
Unpolarized capacitor	C3	47uF	478-11180-1-ND	Digikey	1	8.42	10	0.842
Ferrite bead, small symbol	FB1 FB2 FB3	Ferrite_Bead_Small	399-Z0603C600BPWZTCT-ND	Digikey	3	5.48	50	0.3288
Generic connector, single row, 01x02, script generated (kicad-library-utils/schlib/autogen/connector/)	J2 J3 J5 J6 J8	H2191-ND	H2191-ND	Digikey	5	2.55	10	1.275
Connector	J7	Harting_15110122601000	1195-3359-1-ND	Digikey	1	37.75	10	3.775
Generic connector, single row, 01x08, script generated (kicad-library-utils/schlib/autogen/connector/)	J1	PMIC_header_right_angle	732-5341-ND	Digikey	1	6.68	10	0.668
Inductor	L1 L2	732-4872-1-ND	732-4872-1-ND	Digikey	2	16.48	10	3.296
MOSFET N-CH 30V 5A SOT23	Q1 Q2 Q3	IRLML6344TRPBF	IRLML6344TRPBFCT-ND	Digikey	3	4.76	10	1.428
Resistor	R7 R8	200m	2019-SR731JTTDR200FCT-ND	Digikey	2	8.37	25	0.6696
Resistor	R1 R6	180R	311-180DCT-ND	Digikey	2	1.51	10	0.302
Resistor	R2 R3 R9 R10 R11	10k	YAG2321CT-ND	Digikey	5	0.59	10	0.295
Switch	SW4	AS11CH	360-2728-ND	Digikey	1	47.39	10	4.739
Buttons	SW1 SW2 SW3	B3F-3152	SW410-ND	Digikey	3	11.97	25	1.4364
3A, 4.5 to 28V Input, EMI Friendly integrated switch synchronous step-down regulator, pulse-skipping, SOT-23-6	U2 U3	296-46565-1-ND	296-46565-1-ND	Digikey	2	14.83	10	2.966
IC MOTOR DRIVER PAR 16HTSSOP	U1	DRV8833PWP	296-29434-1-ND	Digikey	1	23.57	10	2.357
Button caps	#BC1 #BC2 #BC3	Z6127-ND	Z6127-ND	Digikey	3	20.23	25	2.4276
Hanging connectors	#J1 #J2 #J3	H2179-ND	H2179-ND	Digikey	3	2.3	25	0.276
Crimps	#CR1 #CR2 #CR3 #CR4 #CR5 #CR6	DF13-3032SCFA	DF13-3032SCFA	Digikey	6	8.2	100	0.492
Fan	#F1	381-2453-ND	381-2453-ND	Digikey	1	321.85	10	32.185
Flex ribbon cable		A9CAG-0803F-ND	A9CAG-0803F-ND	Digikey	1	26.56	10	2.656
Pre-crimped wire (black)			H4BXT-10103-B8	Digikey	2	23.64	40	1.182
Pre-crimped wire (red)			H4BXT-10104-R8	Digikey	2	23.64	40	1.182
Fabricated PCB - board only				OSH Park	1	117	6	19.5
Total per digital PCB								88.184
Analog PCB - itemized
Description	References	Value	Part Number	Vendor	Quantity Per PCB	Pack Price	Pack Size	Price per PCB
Unpolarized capacitor, small symbol	C12 C13 C18 C19 C20	10nF	490-16599-1-ND	Digikey	5	0.45	50	0.045
Unpolarized capacitor, small symbol	C2 C3 C5 C6 C15 C16	220nF	587-5958-1-ND	Digikey	6	3.63	50	0.4356
Unpolarized capacitor, small symbol	C4	330nF	445-11296-1-ND	Digikey	1	1.9	10	0.19
Unpolarized capacitor, small symbol	C1 C7 C8 C9 C10 C11 C14 C17	1uF	587-6315-1-ND	Digikey	8	6.18	100	0.4944
Generic connector, double row, 02x06,	J1	Harting__15210122401000	1195-5658-1-ND	Digikey	1	49.46	10	4.946
Inductor	L1		732-4872-1-ND	Digikey	1	16.48	10	1.648
Resistor	R5	180R	RG1608N-181-W-T1	Digikey	1	7.28	10	0.728
Resistor	R16 R17	470	MCT0603-470-CFCT-ND	Digikey	2	1.34	10	0.268
Resistor	R1 R18	1k	Y1636-1K-ND	Digikey	2	128.07	10	25.614
Resistor	R12 R13 R14 R15 R23 R24 R25 R26 R27 R28	1k	408-2063-1-ND	Digikey	10	19.11	100	1.911
Resistor	R8 R9 R10 R11	2k	804-1167-ND	Digikey	4	403.6	50	32.288
Resistor	R2 R6 R7	25k	PLT0603-25KACT-ND	Digikey	3	42.44	10	12.732
Resistor	R4 R20 R22	100k	A139985CT-ND	Digikey	3	6.68	10	2.004
Resistor	R3 R19 R21	2.7M	511-1712-1-ND	Digikey	3	1.36	10	0.408
SiPM Sensor	SiPM1 SiPM2	MICROFC−60035−SMT	863-MFC60035SMTTR1	Mouser	2	657.1	10	131.42
Single Ultra-Low Offset Voltage Operational Amplifier, DIP-8/SOIC-8	U2	ADA4522-1	ADA4522-1ARZ-ND	Digikey	1	27.25	10	2.725
	U5	ADA4522-4	ADA4522-4ARZ-RLTR-ND	Digikey	1	109.16	10	10.916
IC VREF SHUNT 1V SOT23-3	U3 U4	ADR512	ADR512ARTZ-REEL7CT-ND	Digikey	2	52.34	25	4.1872
	U7	ADS131M08IPBS	296-ADS131M08IPBS-ND	Digikey	1	95.85	10	9.585
250-mA Ultra-Low-Noise Low-IQ LDO, 3.0V, SOT-23	U6	LP5907MFX-3	296-40357-1-ND	Digikey	1	5.92	10	0.592
	U1	LT3464	LT3464ETS8#TRMPBFCT-ND	Digikey	1	46.92	10	4.692
Bare analog PCB, fabricated				OSH Park	1	117	6	19.5
Total per analog PCB								267.329
