# Supplementary material for: A handheld luminometer with sub-attomole limit of detection for distributed applications in global health
Source: PLOS Glob Public Health. 2024 Feb 21;4(2):e0002766. doi: 10.1371/journal.pgph.0002766 (PMC10881016; doi:10.1371/journal.pgph.0002766)
Supplement: S5 File — (ZIP) [file pgph.0002766.s021.zip]

Archive with 22 entries (22 files):
- Battery cover - 3-0953_Battery cover.stl
- __MACOSX/._Battery cover - 3-0953_Battery cover.stl
- Enclosure - 3-0682_Enclosure - Main.stl
- __MACOSX/._Enclosure - 3-0682_Enclosure - Main.stl
- Enclosure - 3-0684_Enclosure - Access Lid.stl
- __MACOSX/._Enclosure - 3-0684_Enclosure - Access Lid.stl
- Enclosure - 3-0861_Enclosure - Front Side Face.stl
- __MACOSX/._Enclosure - 3-0861_Enclosure - Front Side Face.stl
- Shutters - 3-0889_Luminometer shutter follower gear.stl
- __MACOSX/._Shutters - 3-0889_Luminometer shutter follower gear.stl
- Shutters - 3-0890_Luminometer shutter drive gear.stl
- __MACOSX/._Shutters - 3-0890_Luminometer shutter drive gear.stl
- Shutters - 3-0891_Luminometer motor mount.stl
- __MACOSX/._Shutters - 3-0891_Luminometer motor mount.stl
- Shutters - 3-0892_Luminometer motor mount spacer.stl
- __MACOSX/._Shutters - 3-0892_Luminometer motor mount spacer.stl
- Tube holder - 3-0677_Tube Holder - Base.stl
- __MACOSX/._Tube holder - 3-0677_Tube Holder - Base.stl
- Tube holder - 3-0678 Tube Holder - Lid.stl
- __MACOSX/._Tube holder - 3-0678 Tube Holder - Lid.stl
- Tube holder - 3-0999_Mylar glueing guide.stl
- __MACOSX/._Tube holder - 3-0999_Mylar glueing guide.stl
